# Supplementary material for: 2-Hydr­oxy-N′-(2-hydr­oxy-3-meth­oxy-5-nitro­benzyl­idene)-3-methyl­benzo­hydrazide
Source: Acta Crystallogr Sect E Struct Rep Online. 2010 Apr 14;66(Pt 5):o1084. doi: 10.1107/S1600536810012912 (PMC2979167; doi:10.1107/S1600536810012912)
Supplement: Supplementary file 2 [file e-66-o1084-Isup2.hkl]

# 
# h,k,l, Fc-squared, Fo-squared, sigma(Fo-squared) and status flag 
# 
data_I
_shelx_title ' 174 in P2(1)/n' 
_shelx_refln_list_code          4 
_shelx_F_calc_maximum      301.46 
_exptl_crystal_F_000       720.00 
_reflns_d_resolution_high  0.8410 
 
loop_ 
 _symmetry_equiv_pos_as_xyz 
 'x, y, z' 
 '-x+1/2, y+1/2, -z+1/2' 
 '-x, -y, -z' 
 'x-1/2, -y-1/2, z-1/2' 
 
_cell_length_a     7.4820 
_cell_length_b    17.1580 
_cell_length_c    12.2500 
_cell_angle_alpha  90.000 
_cell_angle_beta   91.560 
_cell_angle_gamma  90.000 
 
_shelx_F_squared_multiplier     1.000 
 
loop_ 
 _refln_index_h 
 _refln_index_k 
 _refln_index_l 
 _refln_F_squared_calc 
 _refln_F_squared_meas 
 _refln_F_squared_sigma 
 _refln_observed_status 
   2   0   0    34870.61    30830.30    425.99 o 
   4   0   0        0.52       -0.38      0.40 o 
   6   0   0      194.70      190.10      3.57 o 
   8   0   0      258.64      248.72      6.03 o 
   1   1   0        2.73       -0.81      0.54 o 
   2   1   0     1717.13     1618.63     16.23 o 
   3   1   0       64.54       77.93      1.29 o 
   4   1   0      963.52      956.16      7.70 o 
   5   1   0      137.72      139.78      1.88 o 
   6   1   0        4.01        3.10      0.53 o 
   7   1   0       53.80       56.87      1.55 o 
   8   1   0        8.04        9.71      1.30 o 
   0   2   0      183.98      164.19      2.25 o 
   1   2   0       26.80       28.17      0.37 o 
   2   2   0     7578.90     7249.50     50.01 o 
   3   2   0       99.60      102.20      1.52 o 
   4   2   0        4.44        5.22      0.52 o 
   5   2   0       17.60       15.90      0.79 o 
   6   2   0       29.59       30.01      1.00 o 
   7   2   0       33.25       31.71      1.14 o 
   8   2   0        3.04        3.19      1.13 o 
   1   3   0     3956.54     3807.46     25.05 o 
   2   3   0     1393.80     1486.12      9.60 o 
   3   3   0        2.94        1.88      0.23 o 
   4   3   0      360.71      326.79      2.95 o 
   5   3   0       91.00       84.69      1.26 o 
   6   3   0        4.99        5.62      0.53 o 
   7   3   0        6.61        5.23      0.62 o 
   8   3   0        0.17       -0.10      0.66 o 
   0   4   0     2822.90     2742.59     27.23 o 
   1   4   0      377.57      368.18      2.54 o 
   2   4   0      247.51      255.34      2.13 o 
   3   4   0     1262.31     1239.77      8.24 o 
   4   4   0      497.80      498.92      4.73 o 
   5   4   0        6.63        6.46      0.54 o 
   6   4   0       44.59       50.20      1.26 o 
   7   4   0        0.09       -0.30      0.45 o 
   8   4   0        0.18        1.09      1.00 o 
   1   5   0        4.28        1.30      0.18 o 
   2   5   0     1684.94     1597.23     10.34 o 
   3   5   0       69.14       80.43      1.03 o 
   4   5   0       65.48       51.44      0.84 o 
   5   5   0      104.60      100.03      1.82 o 
   6   5   0        0.29        0.00      0.43 o 
   7   5   0        4.33        4.35      0.63 o 
   8   5   0        0.26       -0.67      0.91 o 
   0   6   0       47.38       41.26      0.90 o 
   1   6   0        9.99       11.21      0.38 o 
   2   6   0     1336.02     1470.31      9.18 o 
   3   6   0      861.75      830.24      8.94 o 
   4   6   0      129.96      127.46      1.75 o 
   5   6   0        0.01       -0.28      0.30 o 
   6   6   0      149.73      139.49      2.05 o 
   7   6   0        2.27        1.57      0.66 o 
   8   6   0        2.33        1.32      0.76 o 
   1   7   0      423.26      399.18      3.27 o 
   2   7   0     2929.10     3113.15     19.70 o 
   3   7   0       91.40       88.25      1.28 o 
   4   7   0       81.00       75.80      1.55 o 
   5   7   0       27.25       28.09      1.32 o 
   6   7   0       38.07       36.10      1.24 o 
   7   7   0       10.33        5.95      0.76 o 
   8   7   0       29.83       26.88      2.19 o 
   0   8   0      567.30      568.24      5.98 o 
   1   8   0     1999.13     1996.48     14.45 o 
   2   8   0      563.10      587.55      4.65 o 
   3   8   0      432.58      418.41      4.58 o 
   4   8   0        0.80        0.78      0.62 o 
   5   8   0        1.71        1.64      0.44 o 
   6   8   0        7.35       11.13      1.27 o 
   7   8   0       44.63       44.93      1.72 o 
   8   8   0        0.05        2.07      1.98 o 
   1   9   0      576.75      619.36      5.18 o 
   2   9   0      194.02      196.75      2.28 o 
   3   9   0       10.04        9.43      1.01 o 
   4   9   0       76.28       77.67      2.08 o 
   5   9   0       70.06       72.61      1.74 o 
   6   9   0        0.26        1.02      0.56 o 
   7   9   0       39.28       38.94      2.08 o 
   0  10   0     1991.81     2205.56     20.39 o 
   1  10   0       54.92       62.94      1.16 o 
   2  10   0        0.28        1.15      0.38 o 
   3  10   0        2.40        1.66      0.44 o 
   4  10   0       35.92       33.26      1.20 o 
   5  10   0        0.33       -0.10      0.47 o 
   6  10   0       21.99       26.99      1.46 o 
   7  10   0       16.15       15.57      1.76 o 
   1  11   0      231.00      199.81      2.38 o 
   2  11   0      437.97      433.13      4.79 o 
   3  11   0        0.03       -0.48      0.35 o 
   4  11   0        9.16        9.07      0.80 o 
   5  11   0       29.31       25.59      1.42 o 
   6  11   0       20.44       21.24      1.38 o 
   7  11   0        0.57        4.33      1.33 o 
   0  12   0      315.92      352.51      5.79 o 
   1  12   0        1.53        2.12      0.46 o 
   2  12   0        0.39        0.98      0.42 o 
   3  12   0       66.25       62.14      1.60 o 
   4  12   0       64.78       67.39      1.83 o 
   5  12   0        5.87        5.71      0.88 o 
   6  12   0        0.41       -0.28      0.84 o 
   7  12   0        3.64        2.99      1.37 o 
   1  13   0       63.12       62.91      1.42 o 
   2  13   0       11.95       11.81      0.75 o 
   3  13   0       79.22       76.74      1.85 o 
   4  13   0       21.49       22.14      1.16 o 
   5  13   0        0.87        0.32      0.89 o 
   6  13   0        5.85        3.81      1.14 o 
   0  14   0       89.13       90.83      4.14 o 
   1  14   0      268.12      268.68      3.63 o 
   2  14   0       27.01       32.11      1.39 o 
   3  14   0       36.22       31.95      1.47 o 
   4  14   0        7.58        6.71      0.87 o 
   5  14   0       26.14       25.78      2.62 o 
   6  14   0        0.04       -0.64      0.95 o 
   1  15   0      261.08      241.35      3.49 o 
   2  15   0        3.09        2.10      0.63 o 
   3  15   0      126.43      104.75      2.16 o 
   4  15   0       27.36       26.89      1.37 o 
   5  15   0      293.44      314.01      5.76 o 
   6  15   0        9.92        8.94      1.65 o 
   0  16   0      339.54      308.17      7.21 o 
   1  16   0       58.48       59.97      2.04 o 
   2  16   0      195.98      169.67      3.00 o 
   3  16   0      105.90       84.91      2.14 o 
   4  16   0       11.01       10.34      1.03 o 
   5  16   0      106.72      107.03      3.24 o 
   1  17   0       29.28       23.37      1.56 o 
   2  17   0       21.19       17.24      1.14 o 
   3  17   0       17.52       18.35      1.22 o 
   4  17   0        0.77       -0.41      0.82 o 
   0  18   0        0.25       -0.45      1.71 o 
   1  18   0       50.27       42.62      2.48 o 
   2  18   0        0.07       -0.16      0.64 o 
   3  18   0        7.99        6.29      0.95 o 
   4  18   0        0.17       -1.14      0.95 o 
   1  19   0        2.28        3.44      0.91 o 
   2  19   0       43.09       47.65      2.12 o 
   3  19   0        5.93        5.39      1.15 o 
   0  20   0        0.54       -0.10      2.03 o 
   1  20   0        2.83        0.10      0.78 o 
  -7   0   1       33.96       38.82      2.03 o 
  -5   0   1       17.79       14.81      0.98 o 
  -3   0   1      772.16      716.02      7.37 o 
  -1   0   1       35.06        6.48      1.22 o 
   1   0   1     1583.31     1574.32     24.32 o 
   3   0   1      133.04      120.63      4.71 o 
   5   0   1      206.49      187.54      4.01 o 
   7   0   1      486.10      489.58     13.35 o 
  -8   1   1        1.64        2.26      0.80 o 
  -7   1   1        4.77        3.16      0.72 o 
  -6   1   1       15.70       14.30      0.78 o 
  -5   1   1        1.05        0.50      0.35 o 
  -4   1   1      379.49      384.16      3.58 o 
  -3   1   1       25.13       24.46      0.79 o 
  -2   1   1    22551.10    20558.71    163.51 o 
  -1   1   1      603.68      564.86      3.98 o 
   0   1   1     4298.27     3892.86     26.78 o 
   1   1   1      917.05      927.24      6.77 o 
   2   1   1       35.71       43.23      1.01 o 
   3   1   1      259.72      228.47      4.03 o 
   4   1   1       38.76       36.45      0.98 o 
   5   1   1       15.20       16.99      0.73 o 
   6   1   1       98.45      100.69      1.90 o 
   7   1   1        2.67        1.60      0.54 o 
   8   1   1       15.13       14.84      3.28 o 
  -8   2   1        8.52        8.66      0.77 o 
  -7   2   1        4.57        4.75      0.77 o 
  -6   2   1       59.03       47.23      1.24 o 
  -5   2   1       28.75       28.67      0.94 o 
  -4   2   1     1519.37     1491.65     12.24 o 
  -3   2   1      178.25      162.46      1.63 o 
  -2   2   1    34612.85    30550.33    331.53 o 
  -1   2   1      319.05      315.18      2.35 o 
   0   2   1    10415.48     8263.59    159.37 o 
   1   2   1       56.23       58.39      0.59 o 
   2   2   1     1814.96     1754.15     14.49 o 
   3   2   1     1035.33      962.08      7.85 o 
   4   2   1       14.91       10.42      0.59 o 
   5   2   1       96.41      101.93      1.73 o 
   6   2   1      246.26      247.27      3.79 o 
   7   2   1        0.49        0.76      0.61 o 
   8   2   1       82.69       79.75      5.24 o 
  -8   3   1        0.17        1.37      0.62 o 
  -7   3   1        6.97        6.71      0.63 o 
  -6   3   1       69.47       65.28      1.29 o 
  -5   3   1       46.25       46.14      1.07 o 
  -4   3   1      291.85      279.66      2.69 o 
  -3   3   1      188.63      181.87      1.87 o 
  -2   3   1       41.26       40.76      0.57 o 
  -1   3   1     2496.08     2360.26     17.74 o 
   0   3   1      554.56      468.69      3.25 o 
   1   3   1        0.05        2.20      0.29 o 
   2   3   1     1296.66     1303.27      8.86 o 
   3   3   1      175.17      174.32      1.74 o 
   4   3   1        9.13       10.40      0.45 o 
   5   3   1      228.41      234.04      2.32 o 
   6   3   1        3.84        2.98      0.45 o 
   7   3   1        5.52        5.87      0.66 o 
   8   3   1        2.91        4.07      0.88 o 
  -8   4   1        0.21       -0.28      0.67 o 
  -7   4   1       19.16       20.26      1.09 o 
  -6   4   1       20.38       19.33      1.30 o 
  -5   4   1        0.47       -0.10      0.37 o 
  -4   4   1      698.32      660.40      5.31 o 
  -3   4   1     1365.01     1367.30      8.65 o 
  -2   4   1     1844.79     1743.61     11.22 o 
  -1   4   1      455.06      448.23      3.36 o 
   0   4   1     4680.18     4289.94     48.46 o 
   1   4   1      150.21      171.83      1.72 o 
   2   4   1      183.21      200.60      1.74 o 
   3   4   1       95.06       87.85      1.04 o 
   4   4   1       62.52       64.90      1.10 o 
   5   4   1        5.13        4.58      0.48 o 
   6   4   1        0.25       -0.32      0.37 o 
   7   4   1        9.05       10.08      0.84 o 
   8   4   1        3.80        3.32      1.30 o 
  -8   5   1        4.65        5.06      1.11 o 
  -7   5   1        0.00        0.13      0.52 o 
  -6   5   1       25.70       25.68      1.05 o 
  -5   5   1       99.31      100.42      1.30 o 
  -4   5   1      551.92      604.84      4.40 o 
  -3   5   1        9.48        8.48      0.37 o 
  -2   5   1        8.94       13.65      0.64 o 
  -1   5   1      304.47      282.31      2.35 o 
   0   5   1     1231.68     1178.51      8.07 o 
   1   5   1     2473.14     2440.34     15.40 o 
   2   5   1     1705.92     1608.10     10.98 o 
   3   5   1       73.82       73.67      1.07 o 
   4   5   1      773.85      777.42      5.86 o 
   5   5   1       13.37       14.88      0.57 o 
   6   5   1        1.75        2.28      0.47 o 
   7   5   1        7.87        8.53      0.85 o 
   8   5   1        1.94        0.50      1.64 o 
  -8   6   1        1.20        0.25      0.93 o 
  -7   6   1       12.45       12.23      0.74 o 
  -6   6   1       97.74      104.02      1.99 o 
  -5   6   1      158.30      163.42      2.10 o 
  -4   6   1      504.08      516.25      4.15 o 
  -3   6   1       56.83       52.63      1.04 o 
  -2   6   1      675.28      664.11      5.00 o 
  -1   6   1     1373.77     1302.09      8.58 o 
   0   6   1     3164.95     3139.54     21.94 o 
   1   6   1     1286.96     1284.53      8.91 o 
   2   6   1     1625.27     1676.88     10.37 o 
   3   6   1      166.18      180.22      1.99 o 
   4   6   1        2.66        3.31      0.35 o 
   5   6   1      162.88      157.89      2.33 o 
   6   6   1        1.90        1.46      0.48 o 
   7   6   1       28.97       27.91      1.78 o 
   8   6   1        0.70       -0.50      1.08 o 
  -8   7   1        4.99        3.13      1.03 o 
  -7   7   1       35.22       33.20      1.30 o 
  -6   7   1       33.39       31.91      1.03 o 
  -5   7   1       14.59       15.74      0.82 o 
  -4   7   1      150.51      134.39      2.44 o 
  -3   7   1      286.43      301.22      3.00 o 
  -2   7   1     2913.67     2894.78     19.39 o 
  -1   7   1       90.04       76.62      1.01 o 
   0   7   1      458.73      528.74      4.60 o 
   1   7   1      365.76      417.21      4.38 o 
   2   7   1      143.61      142.52      1.43 o 
   3   7   1       28.23       33.32      0.78 o 
   4   7   1       32.56       27.82      0.95 o 
   5   7   1      352.14      373.78      4.36 o 
   6   7   1       28.97       31.68      1.18 o 
   7   7   1      145.33      152.62      2.85 o 
   8   7   1       44.86       46.64      4.82 o 
  -8   8   1        0.60       -0.39      1.49 o 
  -7   8   1       22.96       23.31      1.53 o 
  -6   8   1        0.03        0.03      0.55 o 
  -5   8   1       38.80       40.83      1.39 o 
  -4   8   1      160.40      185.43      2.82 o 
  -3   8   1        1.75        0.10      0.46 o 
  -2   8   1     5762.97     6025.39     47.06 o 
  -1   8   1        4.38        5.87      0.39 o 
   0   8   1     6978.69     7197.19     49.63 o 
   1   8   1       14.84       14.38      0.67 o 
   2   8   1       93.10      137.92      1.84 o 
   3   8   1      494.62      485.69      4.68 o 
   4   8   1        0.01        0.36      0.35 o 
   5   8   1       15.93       17.83      0.91 o 
   6   8   1        0.21       -0.16      0.52 o 
   7   8   1        0.03        0.03      1.02 o 
   8   8   1      187.94      219.28     18.91 o 
  -7   9   1        0.87        1.78      1.02 o 
  -6   9   1        2.72        2.88      0.72 o 
  -5   9   1        5.19        3.75      0.69 o 
  -4   9   1        3.26        4.87      0.63 o 
  -3   9   1      136.29      131.20      2.21 o 
  -2   9   1       12.76       15.99      0.65 o 
  -1   9   1     1115.95     1218.72      8.79 o 
   0   9   1     3029.69     3149.73     22.35 o 
   1   9   1      396.58      382.93      3.80 o 
   2   9   1       70.72       75.40      1.60 o 
   3   9   1       41.09       38.42      1.02 o 
   4   9   1        2.76        1.37      0.44 o 
   5   9   1       17.96       18.12      0.91 o 
   6   9   1       38.29       38.60      1.54 o 
   7   9   1      138.54      154.73      4.41 o 
  -7  10   1        0.37       -0.62      0.87 o 
  -6  10   1        0.00       -0.03      0.82 o 
  -5  10   1       50.58       46.46      1.55 o 
  -4  10   1       34.62       31.47      1.21 o 
  -3  10   1      379.32      365.24      4.36 o 
  -2  10   1      134.26      131.27      1.99 o 
  -1  10   1      338.52      336.51      3.44 o 
   0  10   1      169.20      194.15      2.80 o 
   1  10   1      304.07      297.76      2.99 o 
   2  10   1        1.06        0.31      0.35 o 
   3  10   1      784.14      718.22      7.15 o 
   4  10   1        3.67        5.12      0.56 o 
   5  10   1        0.67       -0.68      0.58 o 
   6  10   1      159.28      171.80      3.28 o 
   7  10   1        2.79        3.05      1.35 o 
  -7  11   1        0.38       -1.04      0.92 o 
  -6  11   1        0.74        1.00      0.69 o 
  -5  11   1       27.74       29.55      1.33 o 
  -4  11   1       12.29       10.28      0.89 o 
  -3  11   1        2.42        2.20      0.50 o 
  -2  11   1      403.68      434.77      4.51 o 
  -1  11   1       20.00       24.33      0.81 o 
   0  11   1        0.39       -0.18      0.25 o 
   1  11   1      122.07      115.75      1.80 o 
   2  11   1       12.57       14.40      0.83 o 
   3  11   1        0.33        0.23      0.35 o 
   4  11   1      101.67       95.80      2.03 o 
   5  11   1        1.20        0.31      0.59 o 
   6  11   1      215.71      239.24      4.07 o 
   7  11   1        5.76        6.38      2.33 o 
  -7  12   1        1.99        2.13      1.11 o 
  -6  12   1        6.40        6.84      1.12 o 
  -5  12   1       12.48       10.89      1.19 o 
  -4  12   1      125.56      115.91      3.01 o 
  -3  12   1        0.41        0.32      0.41 o 
  -2  12   1       31.61       41.45      1.18 o 
  -1  12   1        1.35        0.98      0.38 o 
   0  12   1       13.87       15.15      0.72 o 
   1  12   1      116.16      109.67      1.95 o 
   2  12   1      151.29      138.38      2.29 o 
   3  12   1       29.29       28.03      1.25 o 
   4  12   1       45.90       46.71      1.49 o 
   5  12   1        8.33        7.20      0.96 o 
   6  12   1        1.39        0.54      1.44 o 
   7  12   1        0.84        2.67      1.30 o 
  -6  13   1        5.79        4.09      1.12 o 
  -5  13   1       21.09       21.78      1.29 o 
  -4  13   1        0.06       -0.47      0.50 o 
  -3  13   1      237.90      231.12      3.19 o 
  -2  13   1       84.46       89.29      1.79 o 
  -1  13   1        1.04        1.24      0.43 o 
   0  13   1        4.03        4.06      0.50 o 
   1  13   1      150.51      145.26      3.00 o 
   2  13   1      155.51      149.17      2.50 o 
   3  13   1      148.15      147.38      2.61 o 
   4  13   1       21.50       19.47      1.13 o 
   5  13   1      139.68      139.90      3.06 o 
   6  13   1        0.20       -1.59      1.06 o 
  -6  14   1        7.27        8.80      2.71 o 
  -5  14   1      291.41      292.75      4.46 o 
  -4  14   1       13.94       13.85      1.06 o 
  -3  14   1        7.92        5.30      0.69 o 
  -2  14   1       17.42       17.11      0.92 o 
  -1  14   1       20.39       18.76      1.04 o 
   0  14   1       23.96       19.86      1.53 o 
   1  14   1       11.49        8.80      0.74 o 
   2  14   1        0.49        0.05      0.47 o 
   3  14   1      563.13      548.08      6.22 o 
   4  14   1        0.55        0.21      0.74 o 
   5  14   1       71.84       82.08      2.44 o 
   6  14   1        6.26        2.39      1.33 o 
  -6  15   1        5.20        3.76      1.37 o 
  -5  15   1        2.16        1.13      0.82 o 
  -4  15   1      118.34      116.04      2.40 o 
  -3  15   1        6.35        7.07      0.81 o 
  -2  15   1      174.44      159.11      3.16 o 
  -1  15   1      216.94      221.68      3.63 o 
   0  15   1       16.03       16.26      1.12 o 
   1  15   1        1.74        1.07      0.53 o 
   2  15   1       22.21       15.10      1.05 o 
   3  15   1        2.76        1.65      0.65 o 
   4  15   1        3.06        5.86      1.03 o 
   5  15   1        5.89        7.97      1.58 o 
  -5  16   1        3.23        3.06      0.96 o 
  -4  16   1       10.97       10.60      1.06 o 
  -3  16   1       49.05       38.34      1.52 o 
  -2  16   1       34.53       36.39      1.44 o 
  -1  16   1       29.33       34.83      2.68 o 
   0  16   1       15.72       13.46      1.10 o 
   1  16   1       61.99       46.78      1.70 o 
   2  16   1       14.60       13.11      0.99 o 
   3  16   1        0.08        0.49      0.68 o 
   4  16   1       11.49       13.55      1.26 o 
   5  16   1      371.25      401.35      6.77 o 
  -4  17   1        3.43        3.59      1.05 o 
  -3  17   1       94.01       85.51      2.25 o 
  -2  17   1        0.92       -0.44      0.65 o 
  -1  17   1      101.07       89.14      2.54 o 
   0  17   1       10.65       13.74      1.17 o 
   1  17   1      218.16      192.37      4.18 o 
   2  17   1        0.02       -0.43      0.57 o 
   3  17   1       14.42       17.06      1.17 o 
   4  17   1        0.15       -0.90      0.85 o 
  -4  18   1        3.51        3.68      1.08 o 
  -3  18   1        0.05        0.66      0.68 o 
  -2  18   1      100.92       97.93      2.95 o 
  -1  18   1       30.31       28.62      1.64 o 
   0  18   1      175.83      170.17      3.73 o 
   1  18   1       41.03       39.55      1.83 o 
   2  18   1        2.00        1.07      0.73 o 
   3  18   1        6.62        5.16      1.10 o 
   4  18   1        2.78        3.55      1.62 o 
  -3  19   1        0.15        0.34      0.84 o 
  -2  19   1        1.07        1.23      0.86 o 
  -1  19   1       51.73       50.16      2.13 o 
   0  19   1        6.05        5.01      1.01 o 
   1  19   1       10.61       13.47      1.31 o 
   2  19   1        0.98        1.99      0.82 o 
   3  19   1        2.78        2.06      1.23 o 
  -1  20   1        8.46        8.65      1.23 o 
   0  20   1       22.67       23.24      1.65 o 
   1  20   1        1.07        1.82      0.91 o 
  -8   0   2       11.13       13.28      2.04 o 
  -6   0   2        7.88        8.38      1.74 o 
  -4   0   2     3735.65     3808.77     34.36 o 
  -2   0   2    90881.09    68334.02   1515.16 o 
   0   0   2     8333.75     6952.10     95.04 o 
   2   0   2       62.29       67.55      1.06 o 
   4   0   2     1346.80     1353.23     14.23 o 
   6   0   2     1213.60     1232.41     12.66 o 
   8   0   2       32.33       27.69      4.07 o 
  -8   1   2        0.31        1.17      0.56 o 
  -7   1   2        0.30       -0.34      0.60 o 
  -6   1   2       72.84       72.97      1.63 o 
  -5   1   2       73.39       76.85      1.42 o 
  -4   1   2      650.69      630.44      5.90 o 
  -3   1   2      179.58      155.18      1.69 o 
  -2   1   2    11162.14    10758.17     60.75 o 
  -1   1   2      400.65      358.63      2.54 o 
   0   1   2     1433.56     1342.62      8.58 o 
   1   1   2        1.11        2.82      0.16 o 
   2   1   2     1507.14     1478.00     10.56 o 
   3   1   2      873.35      846.86      5.44 o 
   4   1   2       35.33       32.03      0.78 o 
   5   1   2      431.59      450.50      4.02 o 
   6   1   2       25.55       23.41      1.07 o 
   7   1   2        0.00        0.50      1.18 o 
   8   1   2       11.78       10.88      1.25 o 
  -8   2   2        0.73       -0.52      0.55 o 
  -7   2   2        0.38        0.01      0.46 o 
  -6   2   2        0.74        0.98      0.42 o 
  -5   2   2        3.25        3.10      0.36 o 
  -4   2   2      731.93      742.82      5.83 o 
  -3   2   2     2251.62     2249.20     16.26 o 
  -2   2   2      238.00      218.42      1.66 o 
  -1   2   2     3117.68     2993.26     17.10 o 
   0   2   2     7719.97     6836.69     69.15 o 
   1   2   2       78.36       87.46      0.99 o 
   2   2   2      288.38      306.58      2.71 o 
   3   2   2       70.93       90.32      1.02 o 
   4   2   2      230.29      239.25      2.25 o 
   5   2   2      421.42      458.26      3.69 o 
   6   2   2        5.86        4.82      0.91 o 
   7   2   2       39.66       38.97      1.51 o 
   8   2   2       11.92       11.74      1.22 o 
  -8   3   2        2.13       -0.01      0.60 o 
  -7   3   2       11.87       11.69      0.82 o 
  -6   3   2      221.96      208.26      2.69 o 
  -5   3   2      181.62      189.08      2.25 o 
  -4   3   2     5778.58     5737.86     40.13 o 
  -3   3   2       15.48       14.49      0.50 o 
  -2   3   2     3790.26     3646.84     21.70 o 
  -1   3   2      616.45      594.74      3.60 o 
   0   3   2      901.06      859.58      5.69 o 
   1   3   2     1268.67     1149.43      8.38 o 
   2   3   2      460.22      475.78      3.53 o 
   3   3   2       92.97       88.72      1.01 o 
   4   3   2     1125.66     1187.58      8.06 o 
   5   3   2       69.59       70.73      1.12 o 
   6   3   2       53.23       58.68      1.46 o 
   7   3   2        2.69        1.98      0.64 o 
   8   3   2        0.18       -0.84      0.75 o 
  -8   4   2        1.59       -0.54      0.70 o 
  -7   4   2        0.12       -0.45      0.53 o 
  -6   4   2       98.23       95.05      1.88 o 
  -5   4   2      103.18      100.29      1.46 o 
  -4   4   2      580.69      606.15      5.00 o 
  -3   4   2        0.99        1.43      0.31 o 
  -2   4   2        0.05       -0.12      0.15 o 
  -1   4   2       10.09        7.62      0.29 o 
   0   4   2      442.14      424.03      4.73 o 
   1   4   2        0.74        0.41      0.13 o 
   2   4   2       15.08       19.38      0.45 o 
   3   4   2      694.92      724.91      5.32 o 
   4   4   2      126.66      110.52      1.41 o 
   5   4   2        6.41        7.90      0.43 o 
   6   4   2        6.69        8.20      0.79 o 
   7   4   2       11.38       11.57      1.17 o 
   8   4   2        1.55        0.44      1.28 o 
  -8   5   2        2.39        2.20      0.83 o 
  -7   5   2       29.56       30.67      1.41 o 
  -6   5   2       42.44       39.45      1.30 o 
  -5   5   2      120.76      123.75      2.03 o 
  -4   5   2      249.63      232.13      2.50 o 
  -3   5   2        2.10        2.19      0.32 o 
  -2   5   2     1875.02     1881.39     11.10 o 
  -1   5   2      262.49      255.13      2.02 o 
   0   5   2       37.98       34.28      0.69 o 
   1   5   2      744.10      730.64      4.76 o 
   2   5   2       36.61       32.23      0.61 o 
   3   5   2      444.40      452.51      3.65 o 
   4   5   2       21.17       21.47      0.64 o 
   5   5   2      184.90      198.59      2.80 o 
   6   5   2        0.43        1.21      0.44 o 
   7   5   2        0.05        0.16      0.51 o 
   8   5   2        3.12        3.20      0.86 o 
  -8   6   2       15.49       14.38      1.28 o 
  -7   6   2        1.52        1.12      0.96 o 
  -6   6   2       56.89       51.99      1.50 o 
  -5   6   2       42.73       39.81      1.54 o 
  -4   6   2     2794.58     2779.53     19.09 o 
  -3   6   2       25.63       24.00      0.72 o 
  -2   6   2        1.12        2.55      0.24 o 
  -1   6   2      507.84      532.32      4.12 o 
   0   6   2     2750.47     2547.67     19.24 o 
   1   6   2     1311.00     1337.69      9.29 o 
   2   6   2      164.05      148.44      1.40 o 
   3   6   2      388.88      421.67      3.52 o 
   4   6   2      193.82      202.08      2.26 o 
   5   6   2      209.75      220.39      2.93 o 
   6   6   2        8.42       10.96      1.00 o 
   7   6   2        6.79        8.33      0.85 o 
   8   6   2       44.21       43.03      4.85 o 
  -8   7   2       30.11       29.17      1.61 o 
  -7   7   2       12.10       11.73      1.02 o 
  -6   7   2       36.55       34.37      1.78 o 
  -5   7   2       13.19       12.56      0.79 o 
  -4   7   2      541.20      546.16      5.16 o 
  -3   7   2       86.93       94.87      1.41 o 
  -2   7   2       38.42       41.51      0.76 o 
  -1   7   2        2.89        5.06      0.31 o 
   0   7   2     1271.46     1330.09      9.82 o 
   1   7   2      152.68      172.55      1.66 o 
   2   7   2      290.16      288.49      2.48 o 
   3   7   2       34.56       33.45      0.82 o 
   4   7   2       11.92       14.05      0.66 o 
   5   7   2       27.52       33.24      1.35 o 
   6   7   2      127.90      133.86      2.54 o 
   7   7   2        0.75        0.60      0.71 o 
   8   7   2      201.58      202.73      6.70 o 
  -8   8   2        1.60        2.12      1.09 o 
  -7   8   2        0.30        0.74      0.79 o 
  -6   8   2        0.07       -0.30      0.53 o 
  -5   8   2        0.75       -0.08      0.47 o 
  -4   8   2      129.08      130.11      2.33 o 
  -3   8   2      431.94      452.57      4.58 o 
  -2   8   2       45.29       56.84      0.97 o 
  -1   8   2      138.18      148.36      1.81 o 
   0   8   2     1120.76     1124.03      9.75 o 
   1   8   2        0.46        0.68      0.22 o 
   2   8   2       99.83      103.49      1.36 o 
   3   8   2       53.61       56.14      1.47 o 
   4   8   2       19.72       20.14      0.81 o 
   5   8   2      140.43      159.05      2.57 o 
   6   8   2        4.82        3.93      0.80 o 
   7   8   2        2.00        4.97      1.04 o 
   8   8   2       99.74      104.92      4.75 o 
  -7   9   2        8.73        9.64      1.21 o 
  -6   9   2        0.41        0.96      0.71 o 
  -5   9   2       19.97       23.33      1.15 o 
  -4   9   2        8.69       11.06      0.84 o 
  -3   9   2       25.78       31.15      1.01 o 
  -2   9   2      596.49      543.17      4.86 o 
  -1   9   2     1122.40     1146.43      9.44 o 
   0   9   2      698.61      704.08      5.76 o 
   1   9   2     1029.36      992.27      8.30 o 
   2   9   2      286.50      289.17      3.11 o 
   3   9   2        6.57        4.34      0.50 o 
   4   9   2       25.04       25.27      1.25 o 
   5   9   2      287.88      281.96      3.77 o 
   6   9   2      392.26      402.43      5.46 o 
   7   9   2       34.65       35.86      3.22 o 
  -7  10   2        0.01       -1.14      0.76 o 
  -6  10   2        1.73        2.14      0.63 o 
  -5  10   2        5.87        6.22      0.70 o 
  -4  10   2      165.95      166.81      2.57 o 
  -3  10   2       64.18       57.59      1.38 o 
  -2  10   2     1587.60     1647.79     13.38 o 
  -1  10   2       43.68       55.12      1.56 o 
   0  10   2        0.23        0.06      0.25 o 
   1  10   2        0.00       -0.08      0.24 o 
   2  10   2       59.29       53.20      1.17 o 
   3  10   2       42.13       47.83      1.19 o 
   4  10   2       76.27       70.42      1.76 o 
   5  10   2       69.45       70.96      1.81 o 
   6  10   2      734.96      785.99      9.03 o 
   7  10   2        0.37        1.02      1.14 o 
  -7  11   2       17.43       19.61      1.57 o 
  -6  11   2       14.25       15.96      1.07 o 
  -5  11   2       34.07       31.09      1.25 o 
  -4  11   2       10.55        8.72      0.75 o 
  -3  11   2       12.64       14.35      0.81 o 
  -2  11   2       81.80       91.81      1.72 o 
  -1  11   2        0.44        0.22      0.32 o 
   0  11   2      130.89      130.61      2.22 o 
   1  11   2      169.92      166.71      2.39 o 
   2  11   2        1.60        1.18      0.40 o 
   3  11   2        7.58        8.29      0.64 o 
   4  11   2       13.90       13.17      1.02 o 
   5  11   2        7.14        6.32      0.82 o 
   6  11   2      153.91      158.46      5.33 o 
   7  11   2       14.66       15.95      2.09 o 
  -7  12   2        5.84        4.54      1.29 o 
  -6  12   2       24.56       21.54      1.55 o 
  -5  12   2       21.95       22.43      1.15 o 
  -4  12   2       52.76       49.22      1.47 o 
  -3  12   2        0.55       -0.58      0.39 o 
  -2  12   2      123.08      125.59      2.11 o 
  -1  12   2      265.90      259.05      3.40 o 
   0  12   2      117.69      135.24      2.20 o 
   1  12   2       46.58       50.70      1.29 o 
   2  12   2       32.46       29.06      2.13 o 
   3  12   2        6.30        8.51      0.73 o 
   4  12   2       79.76       83.07      1.99 o 
   5  12   2        5.07        4.37      0.86 o 
   6  12   2        1.58        0.35      1.03 o 
   7  12   2        5.62        4.64      1.66 o 
  -6  13   2       26.26       29.48      1.84 o 
  -5  13   2       15.56       14.35      1.03 o 
  -4  13   2       12.21       16.18      1.00 o 
  -3  13   2        3.19        2.43      0.56 o 
  -2  13   2        9.51        8.71      0.70 o 
  -1  13   2       59.12       57.85      1.61 o 
   0  13   2        2.77        1.82      0.52 o 
   1  13   2      334.62      326.20      4.00 o 
   2  13   2        2.99        4.00      0.79 o 
   3  13   2       48.11       51.51      1.53 o 
   4  13   2       37.10       38.50      1.91 o 
   5  13   2        0.33       -1.10      0.80 o 
   6  13   2       12.36       14.97      1.73 o 
  -6  14   2        1.93        1.62      0.97 o 
  -5  14   2       12.88       10.65      1.06 o 
  -4  14   2       53.28       51.31      1.59 o 
  -3  14   2      196.57      197.68      3.08 o 
  -2  14   2        3.35        3.97      0.62 o 
  -1  14   2       58.73       57.50      1.68 o 
   0  14   2       54.94       52.45      1.57 o 
   1  14   2      138.07      129.82      2.71 o 
   2  14   2      193.08      182.64      5.42 o 
   3  14   2      501.74      516.15      5.95 o 
   4  14   2        4.90        4.89      0.94 o 
   5  14   2       87.63       91.34      2.85 o 
   6  14   2        0.02       -0.07      1.09 o 
  -5  15   2       93.74       87.60      3.43 o 
  -4  15   2       27.17       24.03      1.26 o 
  -3  15   2       79.11       72.80      2.14 o 
  -2  15   2       21.95       20.51      1.10 o 
  -1  15   2      170.41      164.49      3.06 o 
   0  15   2       19.92       20.69      1.46 o 
   1  15   2        8.51        6.28      0.78 o 
   2  15   2       39.94       44.71      1.60 o 
   3  15   2     1428.29     1441.97     14.87 o 
   4  15   2       63.06       58.94      2.21 o 
   5  15   2      320.30      329.53      6.72 o 
  -5  16   2        5.76        4.77      1.02 o 
  -4  16   2       33.17       28.78      1.49 o 
  -3  16   2        0.04       -0.05      0.63 o 
  -2  16   2      174.43      162.26      3.23 o 
  -1  16   2       14.76       17.95      1.81 o 
   0  16   2      186.96      176.72      3.53 o 
   1  16   2       24.12       20.09      1.16 o 
   2  16   2       15.82       16.14      1.12 o 
   3  16   2       89.47       95.47      2.75 o 
   4  16   2        1.16        1.66      0.88 o 
   5  16   2        0.43        2.14      1.51 o 
  -4  17   2        2.09        1.39      0.84 o 
  -3  17   2       85.05       80.74      2.22 o 
  -2  17   2        4.02        4.13      1.30 o 
  -1  17   2        2.84        3.68      0.85 o 
   0  17   2       69.43       61.73      2.14 o 
   1  17   2       69.56       69.85      2.06 o 
   2  17   2        1.26        1.17      0.66 o 
   3  17   2       85.55       91.48      2.81 o 
   4  17   2        2.18        1.26      0.95 o 
  -4  18   2        5.37        4.24      1.13 o 
  -3  18   2       15.91       17.90      1.37 o 
  -2  18   2        1.17        1.49      0.88 o 
  -1  18   2      184.52      181.38      3.91 o 
   0  18   2        0.10       -0.11      0.68 o 
   1  18   2       35.05       34.89      1.59 o 
   2  18   2        0.23        0.43      0.94 o 
   3  18   2        6.93        7.42      1.19 o 
  -3  19   2        0.65       -0.61      0.80 o 
  -2  19   2       26.15       21.31      1.58 o 
  -1  19   2       42.27       45.68      2.88 o 
   0  19   2        6.40        5.23      1.02 o 
   1  19   2        4.42        6.74      1.04 o 
   2  19   2        5.24        3.68      1.18 o 
  -1  20   2        0.00       -0.53      0.77 o 
   0  20   2        8.05        9.55      1.24 o 
   1  20   2       41.09       40.89      2.58 o 
  -7   0   3        7.01        6.28      0.81 o 
  -5   0   3      192.41      204.40      2.51 o 
  -3   0   3        7.98        5.94      0.52 o 
  -1   0   3     1627.66     1630.75     14.74 o 
   1   0   3     5786.74     5339.01     60.42 o 
   3   0   3      108.76      106.85      1.65 o 
   5   0   3      335.28      367.04      3.88 o 
   7   0   3       26.22       25.92      1.49 o 
  -8   1   3        0.00       -0.12      0.49 o 
  -7   1   3        1.09        0.87      0.43 o 
  -6   1   3      132.47      116.74      1.71 o 
  -5   1   3      130.68      133.58      1.42 o 
  -4   1   3     3582.25     3457.16     20.10 o 
  -3   1   3      183.24      171.19      1.51 o 
  -2   1   3        0.14        0.56      0.19 o 
  -1   1   3       66.19       68.92      0.72 o 
   0   1   3     1344.54     1356.54      8.75 o 
   1   1   3      328.41      302.85      2.69 o 
   2   1   3     1079.77     1093.90      9.15 o 
   3   1   3      169.70      166.04      1.64 o 
   4   1   3      331.56      349.03      2.40 o 
   5   1   3      119.55      122.79      1.50 o 
   6   1   3       49.31       52.41      1.43 o 
   7   1   3        4.76        2.76      0.56 o 
   8   1   3        5.28        4.98      0.72 o 
  -8   2   3        1.40        0.55      0.53 o 
  -7   2   3        3.04        3.15      0.51 o 
  -6   2   3      590.41      575.51      4.97 o 
  -5   2   3       33.51       30.50      0.74 o 
  -4   2   3     7464.10     7468.14     48.63 o 
  -3   2   3      182.48      190.04      1.65 o 
  -2   2   3       84.22      107.18      0.97 o 
  -1   2   3      632.08      607.06      3.56 o 
   0   2   3     3270.21     3059.52     19.23 o 
   1   2   3      972.91      890.01      6.65 o 
   2   2   3       10.12        9.31      0.37 o 
   3   2   3      122.13      128.76      1.30 o 
   4   2   3     1658.90     1758.64     10.36 o 
   5   2   3       20.07       21.86      0.61 o 
   6   2   3      179.61      194.51      2.78 o 
   7   2   3       49.63       48.38      1.75 o 
   8   2   3        0.00        0.53      0.69 o 
  -8   3   3       50.56       48.83      1.48 o 
  -7   3   3       18.56       18.65      0.85 o 
  -6   3   3       29.24       25.77      0.99 o 
  -5   3   3       18.82       19.68      0.65 o 
  -4   3   3     1216.71     1191.22      7.90 o 
  -3   3   3       70.07       63.83      0.92 o 
  -2   3   3      575.88      547.35      3.65 o 
  -1   3   3      804.89      769.41      4.61 o 
   0   3   3       37.25       24.21      0.48 o 
   1   3   3      348.94      362.97      3.09 o 
   2   3   3      139.54      146.15      1.52 o 
   3   3   3      708.64      752.71      5.46 o 
   4   3   3      531.04      564.47      4.14 o 
   5   3   3       51.60       55.81      1.31 o 
   6   3   3        1.61        1.49      0.47 o 
   7   3   3        0.15       -0.13      0.52 o 
   8   3   3        0.03       -0.90      0.83 o 
  -8   4   3        3.29        4.29      0.74 o 
  -7   4   3       21.59       19.05      0.93 o 
  -6   4   3      181.30      162.23      2.44 o 
  -5   4   3       13.08       15.43      0.69 o 
  -4   4   3       32.77       27.04      0.72 o 
  -3   4   3      248.61      239.69      2.15 o 
  -2   4   3       19.71       17.24      0.44 o 
  -1   4   3     1658.70     1608.24      9.49 o 
   0   4   3      580.30      490.08      8.48 o 
   1   4   3     1447.87     1436.77      9.33 o 
   2   4   3     1928.00     1916.82     12.26 o 
   3   4   3     1246.53     1347.89      9.36 o 
   4   4   3        0.41       -0.10      0.23 o 
   5   4   3       12.22       13.00      1.01 o 
   6   4   3        0.19        0.31      0.46 o 
   7   4   3        8.19        6.16      0.78 o 
   8   4   3        0.97       -0.38      1.36 o 
  -8   5   3       57.84       50.27      1.89 o 
  -7   5   3       10.49        9.51      0.81 o 
  -6   5   3     1387.46     1326.71     10.93 o 
  -5   5   3       32.52       36.03      1.09 o 
  -4   5   3      114.91      118.31      1.56 o 
  -3   5   3      131.55      126.91      1.45 o 
  -2   5   3       22.67       22.49      0.52 o 
  -1   5   3      361.87      375.39      2.80 o 
   0   5   3      554.07      553.58      5.59 o 
   1   5   3      506.56      558.04      3.97 o 
   2   5   3      343.47      314.56      2.38 o 
   3   5   3      133.33      124.29      1.44 o 
   4   5   3       36.59       38.32      0.86 o 
   5   5   3      108.60      103.96      1.94 o 
   6   5   3        0.10       -0.40      0.47 o 
   7   5   3        1.42        0.37      0.90 o 
   8   5   3        0.13        0.21      2.07 o 
  -8   6   3       13.46       13.30      1.30 o 
  -7   6   3       20.50       20.93      1.33 o 
  -6   6   3        0.54       -0.78      0.52 o 
  -5   6   3       17.06       15.54      0.75 o 
  -4   6   3       40.54       36.62      0.97 o 
  -3   6   3      446.59      430.56      3.26 o 
  -2   6   3      177.50      190.84      1.81 o 
  -1   6   3       15.70       10.69      0.42 o 
   0   6   3      440.17      408.84      5.82 o 
   1   6   3       15.54       12.25      0.58 o 
   2   6   3      647.02      589.36      4.08 o 
   3   6   3      349.61      405.17      3.43 o 
   4   6   3        3.30        3.91      0.56 o 
   5   6   3      163.81      161.03      2.64 o 
   6   6   3       12.76       13.42      0.96 o 
   7   6   3       23.21       21.96      1.28 o 
   8   6   3       13.21       10.28      3.21 o 
  -8   7   3       19.14       22.29      1.65 o 
  -7   7   3        0.33       -0.20      0.62 o 
  -6   7   3        4.06        8.05      1.92 o 
  -5   7   3      110.02      113.26      1.85 o 
  -4   7   3      306.66      311.98      3.25 o 
  -3   7   3       31.12       28.63      0.84 o 
  -2   7   3       73.49       67.04      1.10 o 
  -1   7   3      417.23      450.66      3.94 o 
   0   7   3        2.13        3.02      0.30 o 
   1   7   3      108.52      128.15      1.61 o 
   2   7   3       45.35       41.76      0.75 o 
   3   7   3      989.29     1082.90      8.95 o 
   4   7   3      212.42      216.64      2.87 o 
   5   7   3      110.68      118.93      2.82 o 
   6   7   3      137.56      148.80      2.76 o 
   7   7   3       27.63       28.30      3.12 o 
   8   7   3       10.12        7.21      2.93 o 
  -8   8   3        2.19        0.66      0.97 o 
  -7   8   3        0.15        1.83      0.83 o 
  -6   8   3       42.30       53.52      1.42 o 
  -5   8   3        9.49       10.25      0.71 o 
  -4   8   3      206.03      231.18      2.72 o 
  -3   8   3        1.23        2.39      0.44 o 
  -2   8   3        6.40       12.91      0.61 o 
  -1   8   3       61.06       61.97      1.21 o 
   0   8   3        5.48        2.72      0.28 o 
   1   8   3      439.03      430.14      3.85 o 
   2   8   3       24.25       23.75      1.15 o 
   3   8   3        0.32        0.63      0.33 o 
   4   8   3       42.35       38.38      1.16 o 
   5   8   3      117.53      133.72      3.94 o 
   6   8   3      241.80      256.11      3.97 o 
   7   8   3        6.12        6.47      1.81 o 
  -7   9   3        0.00       -0.81      0.84 o 
  -6   9   3        0.92        0.36      0.54 o 
  -5   9   3       50.04       52.09      1.61 o 
  -4   9   3       99.54       93.82      1.85 o 
  -3   9   3      291.14      300.88      3.55 o 
  -2   9   3     1970.14     1961.20     15.65 o 
  -1   9   3      218.14      214.87      2.59 o 
   0   9   3       14.67       16.82      0.66 o 
   1   9   3        0.10       -0.29      0.19 o 
   2   9   3       13.48       14.40      0.64 o 
   3   9   3        7.72        8.08      0.56 o 
   4   9   3      393.01      381.33      4.47 o 
   5   9   3      206.51      219.00      3.55 o 
   6   9   3      978.10     1045.75     11.22 o 
   7   9   3       30.24       30.24      2.72 o 
  -7  10   3        1.60        1.15      1.23 o 
  -6  10   3        9.92        8.08      0.87 o 
  -5  10   3       27.88       30.39      1.23 o 
  -4  10   3        0.33        0.44      0.47 o 
  -3  10   3      208.95      208.45      2.86 o 
  -2  10   3        0.94        1.13      0.43 o 
  -1  10   3       47.10       48.93      1.21 o 
   0  10   3      395.89      388.57      3.69 o 
   1  10   3      230.13      230.05      2.69 o 
   2  10   3      201.57      195.34      2.69 o 
   3  10   3      317.43      300.93      3.42 o 
   4  10   3      164.63      169.24      2.72 o 
   5  10   3      177.97      197.98      3.45 o 
   6  10   3       35.05       38.30      1.80 o 
   7  10   3       12.77       14.48      2.17 o 
  -7  11   3        7.01        6.49      1.41 o 
  -6  11   3       29.23       26.57      1.64 o 
  -5  11   3       10.39        9.83      0.87 o 
  -4  11   3      557.24      530.45      6.35 o 
  -3  11   3      192.06      195.49      2.83 o 
  -2  11   3      134.29      138.06      2.20 o 
  -1  11   3      221.03      214.13      3.13 o 
   0  11   3       34.53       33.37      0.93 o 
   1  11   3       25.41       27.70      1.11 o 
   2  11   3      731.95      728.07      6.63 o 
   3  11   3       24.64       21.95      1.00 o 
   4  11   3     1579.01     1629.00     16.48 o 
   5  11   3        1.68        3.79      0.83 o 
   6  11   3       80.40       91.61      3.17 o 
   7  11   3        1.50        2.79      1.56 o 
  -7  12   3       11.57       11.44      1.63 o 
  -6  12   3        9.76       10.81      1.23 o 
  -5  12   3       11.44       15.13      1.31 o 
  -4  12   3       82.58       88.02      1.96 o 
  -3  12   3        0.58        0.56      0.48 o 
  -2  12   3        4.02        4.92      0.59 o 
  -1  12   3       70.49       63.54      1.57 o 
   0  12   3        0.88        1.16      0.45 o 
   1  12   3      389.87      396.70      4.96 o 
   2  12   3        0.00        0.01      0.43 o 
   3  12   3      181.76      171.69      3.13 o 
   4  12   3      420.00      432.14      5.77 o 
   5  12   3        0.24       -0.92      0.62 o 
   6  12   3        4.59        5.25      1.27 o 
  -6  13   3        3.90        4.22      1.47 o 
  -5  13   3      103.48      106.56      2.33 o 
  -4  13   3       46.15       48.11      1.55 o 
  -3  13   3       13.66       13.57      0.90 o 
  -2  13   3        0.20       -0.24      0.46 o 
  -1  13   3      137.61      132.03      2.58 o 
   0  13   3      266.95      266.39      3.53 o 
   1  13   3     2201.30     2098.63     22.11 o 
   2  13   3       72.41       72.09      1.73 o 
   3  13   3      696.39      697.68      9.28 o 
   4  13   3        7.41        5.69      0.90 o 
   5  13   3        3.69        3.30      0.97 o 
   6  13   3        0.07       -1.43      1.55 o 
  -6  14   3       56.45       59.38      2.37 o 
  -5  14   3        0.26        0.24      0.69 o 
  -4  14   3       14.30       14.48      1.03 o 
  -3  14   3        0.24       -0.08      0.55 o 
  -2  14   3        3.03        5.30      0.78 o 
  -1  14   3        5.71        4.54      0.97 o 
   0  14   3        1.49        1.54      0.60 o 
   1  14   3      873.65      859.07     10.37 o 
   2  14   3      133.74      130.83      2.74 o 
   3  14   3      382.66      388.70      5.38 o 
   4  14   3        4.05        3.28      1.46 o 
   5  14   3      128.30      140.91      4.00 o 
   6  14   3        8.72        8.80      1.78 o 
  -5  15   3        0.04        0.44      0.82 o 
  -4  15   3       90.99       93.59      2.21 o 
  -3  15   3        2.08        1.93      0.64 o 
  -2  15   3       74.23       72.93      2.09 o 
  -1  15   3        0.76        0.62      0.56 o 
   0  15   3        1.21        0.79      0.55 o 
   1  15   3       10.33        9.89      1.17 o 
   2  15   3       10.90       13.40      1.27 o 
   3  15   3      153.79      160.83      3.23 o 
   4  15   3       27.17       23.98      1.62 o 
   5  15   3       14.09       15.28      1.67 o 
  -5  16   3       16.56       13.72      1.62 o 
  -4  16   3        0.25       -0.26      0.76 o 
  -3  16   3       81.08       93.93      2.54 o 
  -2  16   3       31.88       29.47      1.48 o 
  -1  16   3       68.50       70.36      2.25 o 
   0  16   3        0.61       -0.01      0.54 o 
   1  16   3       51.91       57.00      1.81 o 
   2  16   3        4.00        2.13      0.83 o 
   3  16   3      253.90      264.55      4.86 o 
   4  16   3        0.48        0.07      0.88 o 
   5  16   3        8.31        6.11      1.71 o 
  -4  17   3        0.14       -0.42      0.78 o 
  -3  17   3       15.81       17.38      1.36 o 
  -2  17   3       13.33       13.89      1.70 o 
  -1  17   3       36.95       36.24      1.73 o 
   0  17   3       12.76       12.72      1.15 o 
   1  17   3       14.61       14.03      1.10 o 
   2  17   3        1.08        1.91      0.86 o 
   3  17   3      126.77      121.28      3.21 o 
   4  17   3       49.15       54.19      3.15 o 
  -3  18   3       11.46       10.68      1.94 o 
  -2  18   3       42.52       43.76      2.04 o 
  -1  18   3       20.08       16.22      1.36 o 
   0  18   3        4.96        6.76      1.19 o 
   1  18   3        1.06        0.49      0.66 o 
   2  18   3       49.82       57.34      2.26 o 
   3  18   3       62.31       70.89      2.57 o 
  -2  19   3       27.48       26.53      1.79 o 
  -1  19   3       17.13       14.04      1.36 o 
   0  19   3       11.58       13.20      1.73 o 
   1  19   3       28.70       27.71      1.77 o 
   2  19   3        1.71        0.64      0.84 o 
  -8   0   4        1.52        3.60      1.28 o 
  -6   0   4       71.05       66.97      2.02 o 
  -4   0   4     1048.66     1110.64     10.04 o 
  -2   0   4      374.79      388.21      3.84 o 
   0   0   4      813.45      764.93      9.58 o 
   2   0   4     3574.25     3686.04     36.33 o 
   4   0   4     1346.21     1492.21     17.73 o 
   6   0   4       76.79       77.73      2.72 o 
   8   0   4        0.30        2.71      2.28 o 
  -8   1   4        1.72        2.83      0.93 o 
  -7   1   4        2.20        1.97      0.55 o 
  -6   1   4       38.71       35.32      1.12 o 
  -5   1   4        6.34        5.07      0.52 o 
  -4   1   4     1525.39     1520.18      9.42 o 
  -3   1   4        1.61        2.28      0.26 o 
  -2   1   4      264.76      268.58      2.20 o 
  -1   1   4     1200.91     1134.51      6.88 o 
   0   1   4     1118.08     1114.12     10.62 o 
   1   1   4       73.19       74.50      1.06 o 
   2   1   4       88.23       91.21      1.16 o 
   3   1   4      550.81      599.21      5.40 o 
   4   1   4       98.94      112.51      1.50 o 
   5   1   4       16.10       16.91      0.97 o 
   6   1   4        1.62        2.34      0.58 o 
   7   1   4       38.31       36.44      1.42 o 
   8   1   4        0.03       -1.33      1.50 o 
  -8   2   4        0.49       -0.68      0.83 o 
  -7   2   4        0.00        0.24      0.50 o 
  -6   2   4       40.31       37.49      1.86 o 
  -5   2   4       21.56       27.36      0.97 o 
  -4   2   4      315.38      317.92      2.78 o 
  -3   2   4        0.00        0.50      0.23 o 
  -2   2   4      176.91      200.83      1.74 o 
  -1   2   4        9.09       11.05      0.52 o 
   0   2   4      976.96     1018.38      7.15 o 
   1   2   4     1509.11     1678.48     12.20 o 
   2   2   4      129.46      145.25      1.58 o 
   3   2   4     1630.50     1773.78     13.77 o 
   4   2   4      311.04      333.43      3.51 o 
   5   2   4       42.98       45.65      1.31 o 
   6   2   4        0.28        0.44      0.54 o 
   7   2   4       68.69       69.74      1.95 o 
   8   2   4        0.04        0.71      1.49 o 
  -8   3   4      222.76      201.03      3.62 o 
  -7   3   4       14.85       16.00      0.88 o 
  -6   3   4     1464.17     1399.78     13.46 o 
  -5   3   4       48.77       51.85      1.28 o 
  -4   3   4      522.66      537.62      4.38 o 
  -3   3   4      314.31      289.04      2.50 o 
  -2   3   4      441.04      449.13      3.21 o 
  -1   3   4      427.29      405.81      2.85 o 
   0   3   4       60.32       76.39      0.97 o 
   1   3   4      816.34      794.31      5.78 o 
   2   3   4     4540.47     4660.27     30.61 o 
   3   3   4      614.05      696.08      5.93 o 
   4   3   4      452.47      474.40      5.21 o 
   5   3   4      121.46      116.05      2.27 o 
   6   3   4       84.42       85.03      2.25 o 
   7   3   4       54.01       60.17      4.61 o 
   8   3   4        0.09       -0.17      1.44 o 
  -8   4   4        1.59        2.80      0.99 o 
  -7   4   4        0.38        0.45      0.73 o 
  -6   4   4      539.42      517.96      5.36 o 
  -5   4   4       32.35       34.70      1.02 o 
  -4   4   4       33.51       33.95      0.94 o 
  -3   4   4      131.07      121.59      1.45 o 
  -2   4   4      140.72      146.57      1.53 o 
  -1   4   4      385.32      362.52      2.75 o 
   0   4   4      166.34      184.69      1.68 o 
   1   4   4     2917.46     2940.52     19.56 o 
   2   4   4     2785.87     3160.99     21.05 o 
   3   4   4      597.43      634.79      5.55 o 
   4   4   4       85.74       96.16      1.75 o 
   5   4   4        3.57        3.13      0.59 o 
   6   4   4        0.11       -0.18      0.58 o 
   7   4   4        4.12        4.61      0.87 o 
   8   4   4        6.14       10.18      2.30 o 
  -8   5   4       15.73       16.30      1.34 o 
  -7   5   4       16.86       19.21      1.05 o 
  -6   5   4        4.91        5.32      0.78 o 
  -5   5   4        5.13        6.28      0.58 o 
  -4   5   4       59.83       53.88      1.17 o 
  -3   5   4       11.44        8.92      0.45 o 
  -2   5   4        0.07        0.74      0.23 o 
  -1   5   4      394.81      390.74      3.33 o 
   0   5   4       46.21       45.85      0.79 o 
   1   5   4     1093.03     1171.09      7.79 o 
   2   5   4        8.68       12.79      0.44 o 
   3   5   4      998.74     1044.36      8.55 o 
   4   5   4       22.16       23.33      0.90 o 
   5   5   4       11.29       10.05      0.83 o 
   6   5   4        1.57        1.43      0.76 o 
   7   5   4        1.77        1.21      0.80 o 
   8   5   4        5.86        5.71      3.00 o 
  -8   6   4       13.13        7.76      1.21 o 
  -7   6   4       11.08       11.09      0.91 o 
  -6   6   4      237.87      257.25      3.43 o 
  -5   6   4        0.08        0.77      0.43 o 
  -4   6   4       28.51       27.03      0.88 o 
  -3   6   4       22.98       23.29      0.95 o 
  -2   6   4      843.82      785.71      5.74 o 
  -1   6   4       99.02       97.84      1.23 o 
   0   6   4        0.80        0.49      0.37 o 
   1   6   4     2432.33     2545.03     17.06 o 
   2   6   4      344.04      352.04      2.83 o 
   3   6   4      748.41      761.31      7.08 o 
   4   6   4       58.56       63.20      3.07 o 
   5   6   4      138.01      141.99      2.85 o 
   6   6   4        0.35       -0.05      0.62 o 
   7   6   4        0.09        0.07      0.98 o 
   8   6   4       32.63       35.82      4.92 o 
  -8   7   4       41.02       37.02      2.04 o 
  -7   7   4        0.07       -0.08      0.83 o 
  -6   7   4       35.17       36.45      1.34 o 
  -5   7   4      118.06      118.61      1.96 o 
  -4   7   4       37.64       40.05      1.18 o 
  -3   7   4      143.55      142.45      1.92 o 
  -2   7   4       20.13       18.15      0.66 o 
  -1   7   4      272.92      272.27      2.61 o 
   0   7   4        3.83        5.64      0.54 o 
   1   7   4      541.71      530.56      4.21 o 
   2   7   4      227.53      228.73      2.22 o 
   3   7   4      634.81      682.54      6.56 o 
   4   7   4      252.37      257.63      5.13 o 
   5   7   4       19.99       15.47      0.93 o 
   6   7   4       56.53       57.35      1.93 o 
   7   7   4       52.10       51.09      5.35 o 
  -7   8   4        8.52        9.64      1.25 o 
  -6   8   4        3.45        4.39      0.72 o 
  -5   8   4       18.96       22.35      0.96 o 
  -4   8   4        0.25        0.98      0.90 o 
  -3   8   4       25.49       23.71      1.04 o 
  -2   8   4       43.15       43.38      1.23 o 
  -1   8   4      160.40      154.05      1.92 o 
   0   8   4       65.78       72.02      1.13 o 
   1   8   4        1.80        0.22      0.21 o 
   2   8   4      268.62      243.97      2.67 o 
   3   8   4      428.00      456.07      4.84 o 
   4   8   4       25.50       25.93      1.13 o 
   5   8   4       22.64       19.66      1.08 o 
   6   8   4      182.06      186.66      5.96 o 
   7   8   4        0.02        0.71      2.07 o 
  -7   9   4        0.51       -0.36      0.81 o 
  -6   9   4        8.07        7.18      0.83 o 
  -5   9   4        6.58        5.10      0.63 o 
  -4   9   4        2.75        2.48      0.54 o 
  -3   9   4       90.27      100.23      1.88 o 
  -2   9   4       28.65       27.30      1.24 o 
  -1   9   4      678.07      648.92      5.94 o 
   0   9   4       37.57       33.22      1.03 o 
   1   9   4       90.87       89.87      1.94 o 
   2   9   4        2.06        2.13      0.35 o 
   3   9   4      133.60      142.53      2.26 o 
   4   9   4      213.93      207.62      4.29 o 
   5   9   4       11.88       13.63      1.05 o 
   6   9   4        0.59        0.24      0.80 o 
   7   9   4        0.09       -1.28      1.86 o 
  -7  10   4        2.05        2.39      1.15 o 
  -6  10   4       26.02       24.31      1.37 o 
  -5  10   4       11.93       11.40      0.90 o 
  -4  10   4      273.00      263.89      3.54 o 
  -3  10   4      177.98      178.71      2.67 o 
  -2  10   4      145.14      133.69      2.33 o 
  -1  10   4        3.35        4.20      0.46 o 
   0  10   4      576.36      544.05      7.12 o 
   1  10   4       32.66       34.25      0.97 o 
   2  10   4       82.43       72.77      1.38 o 
   3  10   4        2.63        3.41      0.57 o 
   4  10   4     2177.49     2153.87     20.61 o 
   5  10   4        6.57        6.10      0.89 o 
   6  10   4      229.33      238.92      6.80 o 
   7  10   4       39.86       48.06      4.14 o 
  -7  11   4       17.20       18.12      1.89 o 
  -6  11   4       19.30       20.74      1.78 o 
  -5  11   4       28.23       28.91      1.29 o 
  -4  11   4       79.75       80.42      1.89 o 
  -3  11   4        6.00        5.27      0.67 o 
  -2  11   4       24.17       24.81      1.09 o 
  -1  11   4      977.31      921.34      8.82 o 
   0  11   4        8.72        9.04      0.79 o 
   1  11   4       11.49        9.60      0.61 o 
   2  11   4       93.73       84.02      1.75 o 
   3  11   4      297.57      288.64      3.82 o 
   4  11   4     1098.19     1126.70     11.86 o 
   5  11   4       67.55       81.91      2.22 o 
   6  11   4        0.01        1.37      1.38 o 
   7  11   4        2.44        6.85      2.43 o 
  -6  12   4       42.56       37.56      2.25 o 
  -5  12   4       26.92       23.46      1.56 o 
  -4  12   4        3.32        4.72      0.73 o 
  -3  12   4        0.85        0.91      0.53 o 
  -2  12   4       51.36       50.52      1.53 o 
  -1  12   4     1218.23     1190.22     10.26 o 
   0  12   4       59.65       59.90      1.69 o 
   1  12   4     1365.74     1365.57     12.23 o 
   2  12   4      632.79      639.46      7.47 o 
   3  12   4      192.45      200.62      3.42 o 
   4  12   4        1.05       -0.28      0.77 o 
   5  12   4        0.80        0.50      0.70 o 
   6  12   4        2.38        4.85      1.86 o 
  -6  13   4        6.59        4.67      1.25 o 
  -5  13   4        2.77        2.40      0.84 o 
  -4  13   4        3.53        2.73      0.67 o 
  -3  13   4       13.54        9.30      1.00 o 
  -2  13   4       43.24       43.90      1.49 o 
  -1  13   4      412.93      417.70      4.93 o 
   0  13   4       52.41       49.52      2.63 o 
   1  13   4       35.30       35.20      1.77 o 
   2  13   4      251.10      260.69      4.12 o 
   3  13   4        2.04        2.98      0.83 o 
   4  13   4       12.66       16.51      1.20 o 
   5  13   4        1.59        2.37      0.96 o 
   6  13   4        3.70        4.14      1.93 o 
  -6  14   4       22.24       23.06      1.96 o 
  -5  14   4       16.90       19.49      1.48 o 
  -4  14   4        0.07       -0.39      0.58 o 
  -3  14   4        9.64        9.41      1.00 o 
  -2  14   4        0.36       -0.24      0.58 o 
  -1  14   4      123.07      122.65      2.60 o 
   0  14   4      306.15      319.54      5.21 o 
   1  14   4     1263.17     1258.36     12.80 o 
   2  14   4        3.24        1.85      0.80 o 
   3  14   4      128.60      130.32      2.87 o 
   4  14   4       11.28       11.73      1.14 o 
   5  14   4        0.57        1.18      1.04 o 
  -5  15   4        0.00        0.19      0.85 o 
  -4  15   4       18.31       13.90      1.08 o 
  -3  15   4        4.37        3.84      0.85 o 
  -2  15   4        0.08        0.35      0.64 o 
  -1  15   4        0.35       -0.22      0.62 o 
   0  15   4       75.02       73.59      1.96 o 
   1  15   4      825.36      849.89      9.31 o 
   2  15   4       53.42       50.05      1.94 o 
   3  15   4       46.22       45.31      2.24 o 
   4  15   4       91.93       97.87      2.90 o 
   5  15   4        5.65        4.25      1.36 o 
  -5  16   4        3.38        4.19      1.09 o 
  -4  16   4        3.30        1.63      0.93 o 
  -3  16   4        0.08        0.40      0.75 o 
  -2  16   4        6.91        7.85      0.99 o 
  -1  16   4       12.72       11.43      1.12 o 
   0  16   4       10.57       10.06      0.94 o 
   1  16   4       81.29       81.38      2.48 o 
   2  16   4       45.89       43.95      1.93 o 
   3  16   4       43.89       46.19      2.28 o 
   4  16   4        0.64        1.12      0.98 o 
  -4  17   4        1.12        0.64      0.94 o 
  -3  17   4        6.10        6.20      1.04 o 
  -2  17   4       37.12       35.63      1.85 o 
  -1  17   4        5.94        3.69      0.89 o 
   0  17   4       14.41       14.51      1.12 o 
   1  17   4      138.86      149.73      3.50 o 
   2  17   4       17.40       21.05      1.50 o 
   3  17   4       18.86       14.83      1.57 o 
   4  17   4       53.46       70.72      3.51 o 
  -3  18   4       45.68       45.82      2.21 o 
  -2  18   4       27.67       27.39      1.77 o 
  -1  18   4        3.62        4.91      1.02 o 
   0  18   4        8.52       10.52      1.21 o 
   1  18   4        9.07       11.84      1.27 o 
   2  18   4       18.40       20.17      1.56 o 
   3  18   4       35.02       38.74      3.82 o 
  -2  19   4       14.72       14.66      1.47 o 
  -1  19   4       38.26       42.34      2.26 o 
   0  19   4        7.29        9.92      1.44 o 
   1  19   4       11.92       13.40      1.40 o 
   2  19   4        2.09        1.57      1.38 o 
  -7   0   5       34.14       39.51      2.07 o 
  -5   0   5       16.54       15.58      1.09 o 
  -3   0   5       39.63       36.43      2.48 o 
  -1   0   5      101.62       68.30      1.61 o 
   1   0   5      437.49      435.26      6.86 o 
   3   0   5      128.34      129.72      2.31 o 
   5   0   5       60.77       59.39      3.35 o 
   7   0   5       53.15       60.53      2.79 o 
  -8   1   5       15.53       16.58      2.10 o 
  -7   1   5        5.09        4.96      0.70 o 
  -6   1   5      126.66      123.20      2.08 o 
  -5   1   5       44.13       42.92      1.54 o 
  -4   1   5        0.56       -0.44      0.34 o 
  -3   1   5       60.13       58.45      1.10 o 
  -2   1   5      559.70      561.94      4.08 o 
  -1   1   5       29.75       36.45      0.80 o 
   0   1   5     1935.62     1911.02     15.89 o 
   1   1   5      515.35      540.32      4.96 o 
   2   1   5      914.53      990.05      8.04 o 
   3   1   5       13.93        9.77      0.52 o 
   4   1   5       20.88       18.79      1.08 o 
   5   1   5      107.95      110.05      3.08 o 
   6   1   5        9.16        7.71      0.86 o 
   7   1   5        3.55        2.99      0.78 o 
   8   1   5       10.75       17.06      2.65 o 
  -8   2   5       39.52       37.86      1.84 o 
  -7   2   5        0.69        0.11      0.53 o 
  -6   2   5      496.09      457.93      4.74 o 
  -5   2   5        0.66        0.30      0.43 o 
  -4   2   5        0.34        0.18      0.38 o 
  -3   2   5      334.62      335.59      3.06 o 
  -2   2   5      165.25      173.33      1.66 o 
  -1   2   5      299.71      295.07      2.64 o 
   0   2   5      202.85      226.92      2.12 o 
   1   2   5      459.45      503.67      4.58 o 
   2   2   5      603.40      723.43      6.07 o 
   3   2   5       72.27       73.86      1.33 o 
   4   2   5       88.22       83.38      1.81 o 
   5   2   5      134.26      140.88      3.14 o 
   6   2   5        2.17        3.38      0.77 o 
   7   2   5       26.92       27.95      1.45 o 
   8   2   5        0.66        2.19      1.81 o 
  -8   3   5       18.11       18.90      1.46 o 
  -7   3   5        1.97        2.55      0.63 o 
  -6   3   5      419.58      407.29      4.62 o 
  -5   3   5        0.26        1.20      0.49 o 
  -4   3   5       63.60       58.78      1.19 o 
  -3   3   5        0.66        0.44      0.29 o 
  -2   3   5       59.76       56.83      0.88 o 
  -1   3   5      344.19      351.27      3.04 o 
   0   3   5       54.07       48.24      0.73 o 
   1   3   5      209.00      248.30      2.61 o 
   2   3   5     1593.68     1842.81     12.66 o 
   3   3   5      153.83      160.01      2.23 o 
   4   3   5       21.38       25.60      1.05 o 
   5   3   5        6.75       11.82      1.00 o 
   6   3   5       33.72       37.90      1.67 o 
   7   3   5      146.70      150.32      3.57 o 
   8   3   5        6.43       12.48      3.10 o 
  -8   4   5       13.12       10.56      1.33 o 
  -7   4   5        3.09        2.04      0.69 o 
  -6   4   5       16.17       16.86      1.02 o 
  -5   4   5        0.18        0.83      0.48 o 
  -4   4   5      123.01      124.38      1.83 o 
  -3   4   5       72.18       62.63      1.45 o 
  -2   4   5      351.73      347.33      2.75 o 
  -1   4   5     5927.35     6118.26     40.04 o 
   0   4   5     1916.24     1864.61     11.48 o 
   1   4   5     5476.01     5890.95     40.95 o 
   2   4   5       11.78       14.04      0.50 o 
   3   4   5        6.97        4.18      0.53 o 
   4   4   5       90.44       94.44      2.07 o 
   5   4   5        0.50        0.49      0.61 o 
   6   4   5       10.96       13.10      2.82 o 
   7   4   5      192.37      197.19      5.40 o 
   8   4   5        6.33        2.85      2.50 o 
  -8   5   5      434.49      414.60      5.59 o 
  -7   5   5        5.21        2.75      0.83 o 
  -6   5   5       23.62       18.86      1.03 o 
  -5   5   5        8.05        5.99      0.76 o 
  -4   5   5       30.18       27.68      0.91 o 
  -3   5   5        6.63        7.66      0.52 o 
  -2   5   5      299.48      298.08      2.62 o 
  -1   5   5      114.88      129.60      1.50 o 
   0   5   5      443.29      472.14      3.63 o 
   1   5   5       43.83       63.00      1.09 o 
   2   5   5       96.03      102.49      1.42 o 
   3   5   5       45.24       45.58      1.61 o 
   4   5   5       19.57       16.49      0.96 o 
   5   5   5        0.00       -0.05      0.49 o 
   6   5   5        3.78        3.41      0.87 o 
   7   5   5        0.07       -0.57      1.93 o 
  -8   6   5       33.27       26.56      1.93 o 
  -7   6   5       24.93       25.54      1.66 o 
  -6   6   5       15.39       13.47      0.93 o 
  -5   6   5       17.89       17.71      0.95 o 
  -4   6   5        2.60        2.80      0.46 o 
  -3   6   5      326.69      329.05      3.32 o 
  -2   6   5      239.04      225.93      2.74 o 
  -1   6   5      570.93      639.92      5.08 o 
   0   6   5       47.82       65.67      1.05 o 
   1   6   5      854.18     1032.81      7.45 o 
   2   6   5       21.57       27.19      1.13 o 
   3   6   5       89.69      117.31      2.15 o 
   4   6   5        5.19        5.19      0.93 o 
   5   6   5        4.60        5.38      0.78 o 
   6   6   5        8.82        7.13      1.07 o 
   7   6   5       30.64       25.40      4.14 o 
  -7   7   5       14.80       20.00      1.59 o 
  -6   7   5       24.44       23.57      1.16 o 
  -5   7   5       16.00       16.08      0.94 o 
  -4   7   5       30.23       27.03      1.43 o 
  -3   7   5      102.41       91.36      1.68 o 
  -2   7   5       79.81       82.16      1.49 o 
  -1   7   5        6.55        4.56      0.41 o 
   0   7   5      469.24      399.33      3.47 o 
   1   7   5      161.89      206.16      2.09 o 
   2   7   5       91.29       97.43      1.65 o 
   3   7   5      185.17      176.10      2.74 o 
   4   7   5      285.48      289.76      3.93 o 
   5   7   5        5.59        4.75      0.81 o 
   6   7   5       14.39       14.07      1.35 o 
   7   7   5        4.85        5.42      2.43 o 
  -7   8   5        1.77        0.89      0.92 o 
  -6   8   5        1.01        0.26      0.60 o 
  -5   8   5       12.18       10.46      0.85 o 
  -4   8   5       14.51       14.29      0.88 o 
  -3   8   5       37.86       37.49      1.14 o 
  -2   8   5      142.25      126.63      2.05 o 
  -1   8   5      239.63      230.80      3.08 o 
   0   8   5       50.75       47.04      1.09 o 
   1   8   5      100.30      113.32      1.54 o 
   2   8   5      302.88      268.23      3.22 o 
   3   8   5      191.11      198.60      3.07 o 
   4   8   5       33.38       33.10      1.62 o 
   5   8   5       41.53       38.76      1.69 o 
   6   8   5       45.50       44.24      3.45 o 
   7   8   5        0.84       -1.00      2.00 o 
  -7   9   5        0.15        0.75      0.94 o 
  -6   9   5       10.39        8.47      1.11 o 
  -5   9   5       54.28       62.33      1.73 o 
  -4   9   5       63.38       62.76      1.54 o 
  -3   9   5       30.19       30.07      1.14 o 
  -2   9   5       29.75       31.69      1.17 o 
  -1   9   5       66.80       68.33      1.40 o 
   0   9   5      157.15      168.55      2.32 o 
   1   9   5      293.51      308.79      3.28 o 
   2   9   5      375.59      372.92      4.20 o 
   3   9   5      125.96      119.66      2.63 o 
   4   9   5      471.99      506.22      6.22 o 
   5   9   5       35.79       42.29      1.78 o 
   6   9   5        0.83       -1.63      1.10 o 
   7   9   5       12.28       10.35      3.28 o 
  -7  10   5        2.68        1.32      1.11 o 
  -6  10   5       23.00       24.57      1.72 o 
  -5  10   5       37.24       37.00      1.34 o 
  -4  10   5       34.09       37.34      1.64 o 
  -3  10   5      633.96      625.10      6.87 o 
  -2  10   5      155.35      142.30      2.49 o 
  -1  10   5      146.55      144.76      2.56 o 
   0  10   5      190.18      187.70      2.46 o 
   1  10   5      137.04      143.87      2.04 o 
   2  10   5        5.77        5.75      0.59 o 
   3  10   5      233.15      244.24      3.73 o 
   4  10   5      371.10      385.27      5.18 o 
   5  10   5       23.20       21.68      1.65 o 
   6  10   5       20.09       19.79      2.23 o 
  -6  11   5       49.61       50.81      2.61 o 
  -5  11   5       51.39       53.72      1.70 o 
  -4  11   5       45.30       45.73      1.50 o 
  -3  11   5      273.45      275.79      3.99 o 
  -2  11   5       54.04       52.15      1.58 o 
  -1  11   5       61.78       62.08      1.46 o 
   0  11   5       55.91       67.08      1.49 o 
   1  11   5       77.93       75.29      2.02 o 
   2  11   5     1885.60     1888.75     16.54 o 
   3  11   5        1.03        2.28      0.79 o 
   4  11   5      213.90      210.24      3.59 o 
   5  11   5       12.48       11.34      1.23 o 
   6  11   5        6.62        7.09      1.71 o 
  -6  12   5       75.66       76.36      3.11 o 
  -5  12   5        4.39        5.02      0.95 o 
  -4  12   5       48.18       47.50      1.57 o 
  -3  12   5        5.29        7.10      0.89 o 
  -2  12   5       44.26       44.65      1.53 o 
  -1  12   5     1039.49     1014.90     10.65 o 
   0  12   5      661.52      654.77      7.25 o 
   1  12   5      400.19      396.23      5.91 o 
   2  12   5     3482.61     3516.97     29.43 o 
   3  12   5       19.64       16.61      1.13 o 
   4  12   5      233.99      245.79      5.11 o 
   5  12   5        2.18        1.16      1.42 o 
   6  12   5       37.14       35.43      2.88 o 
  -6  13   5       20.34       22.30      2.00 o 
  -5  13   5        2.43        1.85      0.82 o 
  -4  13   5        2.67        2.18      0.78 o 
  -3  13   5      157.44      150.58      2.92 o 
  -2  13   5      113.42      119.78      2.69 o 
  -1  13   5     1827.11     1776.16     17.34 o 
   0  13   5       12.46        9.35      0.90 o 
   1  13   5      362.35      363.53      5.56 o 
   2  13   5      407.55      403.35      5.36 o 
   3  13   5        5.31        5.06      0.86 o 
   4  13   5       17.93       20.16      1.25 o 
   5  13   5        2.21        0.23      0.92 o 
   6  13   5       16.55       16.91      2.78 o 
  -5  14   5        3.36        4.62      1.06 o 
  -4  14   5        0.42        1.28      0.78 o 
  -3  14   5        9.18        9.76      2.12 o 
  -2  14   5       11.85       13.06      1.08 o 
  -1  14   5      363.41      373.95      5.11 o 
   0  14   5      384.44      387.00     12.08 o 
   1  14   5       55.42       56.16      2.01 o 
   2  14   5        2.79        2.88      0.73 o 
   3  14   5      102.83      113.58      2.72 o 
   4  14   5       12.49       13.57      1.16 o 
   5  14   5       22.13       23.85      3.22 o 
  -5  15   5        0.75       -1.00      0.81 o 
  -4  15   5        3.16        2.74      1.21 o 
  -3  15   5       25.58       24.29      1.73 o 
  -2  15   5       34.47       32.58      1.56 o 
  -1  15   5       74.85       70.07      2.24 o 
   0  15   5       10.02        7.65      0.85 o 
   1  15   5      346.97      346.47      7.48 o 
   2  15   5       83.02       91.31      4.72 o 
   3  15   5       59.88       55.22      2.22 o 
   4  15   5        8.34        8.47      1.17 o 
   5  15   5        5.22        6.85      2.39 o 
  -4  16   5        0.04        0.26      0.93 o 
  -3  16   5       11.91       10.78      1.17 o 
  -2  16   5       22.24       23.41      2.03 o 
  -1  16   5      112.55      122.62      3.05 o 
   0  16   5       97.24       99.62      3.79 o 
   1  16   5        1.02        0.11      0.72 o 
   2  16   5       57.18       63.87      2.70 o 
   3  16   5        3.25        3.78      1.23 o 
   4  16   5       19.89       21.08      2.06 o 
  -3  17   5       12.42       14.93      1.48 o 
  -2  17   5        2.59        2.36      0.93 o 
  -1  17   5       20.11       18.15      1.41 o 
   0  17   5       28.63       27.87      1.66 o 
   1  17   5       12.91       11.54      1.22 o 
   2  17   5       23.71       23.71      1.88 o 
   3  17   5        3.00        2.47      1.19 o 
  -2  18   5        0.45        0.71      0.99 o 
  -1  18   5       16.57       16.17      1.54 o 
   0  18   5        0.85       -0.06      0.77 o 
   1  18   5        0.04       -1.10      0.74 o 
   2  18   5       13.37       21.66      1.90 o 
  -1  19   5       34.80       37.01      2.38 o 
   0  19   5        0.95        1.07      1.04 o 
   1  19   5       24.70       24.53      2.15 o 
  -8   0   6        0.79       -1.59      1.06 o 
  -6   0   6        0.00       -1.03      0.69 o 
  -4   0   6      143.84      137.02      3.07 o 
  -2   0   6      584.89      553.96      6.16 o 
   0   0   6      182.09      208.27      3.12 o 
   2   0   6        0.24        0.84      0.31 o 
   4   0   6      312.37      303.49      8.56 o 
   6   0   6        2.27        2.40      1.03 o 
  -8   1   6        2.23        0.14      0.97 o 
  -7   1   6        0.06       -0.56      0.55 o 
  -6   1   6       50.37       46.81      1.37 o 
  -5   1   6        5.93        7.10      0.66 o 
  -4   1   6        2.49        1.12      0.46 o 
  -3   1   6      392.13      396.22      4.34 o 
  -2   1   6      109.08      102.87      1.38 o 
  -1   1   6      355.14      359.14      3.42 o 
   0   1   6      220.30      213.98      2.10 o 
   1   1   6       27.06       28.03      0.78 o 
   2   1   6        4.11        3.11      0.40 o 
   3   1   6      108.00      130.80      3.46 o 
   4   1   6      137.06      130.16      3.10 o 
   5   1   6      295.93      290.34      7.17 o 
   6   1   6        2.67        3.99      0.82 o 
   7   1   6       17.48       16.63      2.62 o 
  -8   2   6        0.59       -1.32      0.88 o 
  -7   2   6        5.23        3.91      0.77 o 
  -6   2   6       63.70       64.66      1.64 o 
  -5   2   6       10.05       12.73      0.83 o 
  -4   2   6        1.14        0.51      0.41 o 
  -3   2   6      216.43      214.90      2.72 o 
  -2   2   6      226.35      217.26      2.13 o 
  -1   2   6       73.62       81.32      1.34 o 
   0   2   6       22.37       35.19      0.68 o 
   1   2   6       17.71       19.55      0.64 o 
   2   2   6      244.42      249.98      3.08 o 
   3   2   6       65.90       64.46      1.55 o 
   4   2   6        4.95        3.91      0.72 o 
   5   2   6      220.92      235.93      4.66 o 
   6   2   6        0.46        0.26      0.83 o 
   7   2   6       57.27       61.22      4.09 o 
  -8   3   6      126.67      110.97      2.86 o 
  -7   3   6        0.18       -0.80      0.71 o 
  -6   3   6       10.24        9.28      0.86 o 
  -5   3   6       43.52       39.83      1.30 o 
  -4   3   6       41.67       43.54      1.25 o 
  -3   3   6      277.51      289.04      3.31 o 
  -2   3   6       30.08       25.59      0.70 o 
  -1   3   6        0.50       -0.10      0.23 o 
   0   3   6      614.49      654.54      4.55 o 
   1   3   6      632.12      695.22      6.60 o 
   2   3   6       16.47       21.30      0.68 o 
   3   3   6       84.39       81.25      1.82 o 
   4   3   6       13.33       13.50      1.10 o 
   5   3   6      163.28      165.78      3.86 o 
   6   3   6      124.82      125.78      4.75 o 
   7   3   6        0.58        1.43      2.14 o 
  -8   4   6      144.33      139.13      3.18 o 
  -7   4   6        1.22        0.30      0.86 o 
  -6   4   6        0.62       -0.22      0.59 o 
  -5   4   6        8.63        8.90      0.76 o 
  -4   4   6        0.00        0.38      0.42 o 
  -3   4   6      140.04      137.73      2.11 o 
  -2   4   6      556.24      595.68      4.74 o 
  -1   4   6     1936.54     2084.61     13.65 o 
   0   4   6     5535.37     6083.86     35.93 o 
   1   4   6      744.65      818.14      8.83 o 
   2   4   6      219.81      257.88      3.57 o 
   3   4   6       83.84       99.59      2.13 o 
   4   4   6        0.47        1.19      0.64 o 
   5   4   6      108.93      111.19      3.61 o 
   6   4   6       23.70       30.13      1.74 o 
   7   4   6      207.86      215.72     10.78 o 
  -7   5   6        1.23       -0.53      0.86 o 
  -6   5   6        4.96        5.91      0.78 o 
  -5   5   6       12.18       10.52      0.88 o 
  -4   5   6        0.11        0.04      0.41 o 
  -3   5   6       99.51       94.87      1.74 o 
  -2   5   6        0.78        0.47      0.35 o 
  -1   5   6       42.43       58.03      1.03 o 
   0   5   6     1303.05     1412.26      9.49 o 
   1   5   6      289.78      339.54      2.95 o 
   2   5   6       27.73       23.92      1.00 o 
   3   5   6      169.62      164.71      2.97 o 
   4   5   6        8.59        7.62      0.79 o 
   5   5   6       35.35       31.62      1.90 o 
   6   5   6        0.04        0.90      0.93 o 
   7   5   6      656.34      641.01     20.98 o 
  -7   6   6        2.35        2.55      1.04 o 
  -6   6   6        0.63        0.72      0.64 o 
  -5   6   6       12.11       11.24      0.87 o 
  -4   6   6        7.41        8.11      1.02 o 
  -3   6   6       52.53       57.26      1.36 o 
  -2   6   6       84.09      102.53      1.73 o 
  -1   6   6      391.83      436.22      3.91 o 
   0   6   6      158.43      193.51      2.10 o 
   1   6   6      220.78      206.54      2.08 o 
   2   6   6     1007.12     1065.89     10.65 o 
   3   6   6       53.73       56.74      1.81 o 
   4   6   6      151.40      143.03      2.89 o 
   5   6   6        0.04       -0.99      0.67 o 
   6   6   6       44.63       47.55      2.23 o 
   7   6   6       18.15       17.98      3.85 o 
  -7   7   6       20.28       19.71      1.61 o 
  -6   7   6        7.81        7.24      0.88 o 
  -5   7   6        3.97        4.65      0.69 o 
  -4   7   6       26.55       24.00      1.06 o 
  -3   7   6       15.21       19.82      0.95 o 
  -2   7   6        8.10        8.35      0.61 o 
  -1   7   6      149.31      143.83      1.82 o 
   0   7   6      115.19      115.63      1.59 o 
   1   7   6      507.89      528.40      4.98 o 
   2   7   6        0.21        0.55      0.52 o 
   3   7   6        8.10        7.57      0.66 o 
   4   7   6       55.99       62.79      1.94 o 
   5   7   6      130.40      128.99      3.55 o 
   6   7   6       43.26       40.49      2.48 o 
   7   7   6        4.84        5.85      2.85 o 
  -7   8   6        0.50        0.99      1.16 o 
  -6   8   6        0.39        0.33      0.70 o 
  -5   8   6       19.00       18.62      1.08 o 
  -4   8   6       39.93       41.59      1.32 o 
  -3   8   6        0.10       -0.43      0.42 o 
  -2   8   6       16.18       15.66      0.82 o 
  -1   8   6      197.63      195.91      2.53 o 
   0   8   6      277.84      286.64      2.85 o 
   1   8   6       28.42       32.43      1.00 o 
   2   8   6      159.91      170.14      2.84 o 
   3   8   6       17.42       13.90      0.87 o 
   4   8   6        0.11        0.32      0.66 o 
   5   8   6        8.04       11.47      1.09 o 
   6   8   6       46.09       37.32      4.57 o 
  -7   9   6        0.00        0.29      0.92 o 
  -6   9   6        0.29       -1.01      0.74 o 
  -5   9   6      106.37      109.59      2.27 o 
  -4   9   6        2.99        3.33      0.66 o 
  -3   9   6       11.58       13.06      0.88 o 
  -2   9   6      111.74      119.24      2.27 o 
  -1   9   6        3.69        3.86      0.49 o 
   0   9   6      377.01      359.74      3.82 o 
   1   9   6      150.26      154.82      2.35 o 
   2   9   6      126.21      118.89      2.93 o 
   3   9   6        0.41       -0.90      0.66 o 
   4   9   6      196.15      190.86      3.77 o 
   5   9   6       19.88       19.66      1.50 o 
   6   9   6        0.00        0.00      1.93 o 
  -6  10   6       17.85       15.98      1.55 o 
  -5  10   6       24.15       23.68      1.32 o 
  -4  10   6       23.10       19.89      1.16 o 
  -3  10   6       56.34       56.72      1.75 o 
  -2  10   6       14.04       14.23      0.94 o 
  -1  10   6        1.94        1.14      0.42 o 
   0  10   6      301.10      295.24      4.11 o 
   1  10   6      246.95      236.35      3.19 o 
   2  10   6      910.21      904.52      9.75 o 
   3  10   6       13.74       14.50      1.35 o 
   4  10   6      134.91      133.16      3.14 o 
   5  10   6       53.88       56.98      2.14 o 
   6  10   6       41.75       33.68      4.50 o 
  -6  11   6        6.09        4.21      1.39 o 
  -5  11   6       56.88       60.68      2.05 o 
  -4  11   6       58.04       58.45      1.92 o 
  -3  11   6     1537.05     1543.85     14.46 o 
  -2  11   6       33.08       32.47      1.36 o 
  -1  11   6      360.84      351.84      4.78 o 
   0  11   6      162.86      157.42      3.48 o 
   1  11   6      182.84      175.71      2.98 o 
   2  11   6      967.77      995.07     10.69 o 
   3  11   6      159.62      167.98      3.10 o 
   4  11   6       24.15       19.07      1.40 o 
   5  11   6      133.09      139.69      5.68 o 
   6  11   6        7.42        4.00      2.57 o 
  -6  12   6        0.10        1.54      1.47 o 
  -5  12   6       18.88       18.94      1.54 o 
  -4  12   6        0.33        0.79      0.76 o 
  -3  12   6     1125.97     1148.01     11.43 o 
  -2  12   6       65.42       66.65      2.12 o 
  -1  12   6     1427.16     1464.79     14.74 o 
   0  12   6      577.76      601.23      6.88 o 
   1  12   6      457.38      474.07      5.93 o 
   2  12   6       18.87       20.28      1.24 o 
   3  12   6        2.30        3.39      0.81 o 
   4  12   6       71.21       78.50      2.21 o 
   5  12   6       71.37       73.71      5.32 o 
  -5  13   6        1.04       -0.08      0.97 o 
  -4  13   6        1.13        0.44      0.74 o 
  -3  13   6       50.36       49.59      2.04 o 
  -2  13   6      190.49      206.68      3.72 o 
  -1  13   6      115.37      120.80      4.52 o 
   0  13   6     1325.03     1328.17     15.01 o 
   1  13   6       12.75       15.05      1.98 o 
   2  13   6      220.43      218.70      4.20 o 
   3  13   6       33.00       33.44      1.53 o 
   4  13   6        9.20       10.14      1.09 o 
   5  13   6       26.45       25.91      3.07 o 
  -5  14   6        0.02        1.10      1.05 o 
  -4  14   6       23.93       27.62      1.71 o 
  -3  14   6        2.66        1.57      0.83 o 
  -2  14   6       76.14       83.56      2.37 o 
  -1  14   6      537.43      506.93     19.14 o 
   0  14   6      562.45      573.12      7.80 o 
   1  14   6       52.37       56.09      2.43 o 
   2  14   6       86.08       95.55      2.76 o 
   3  14   6        0.13        0.05      0.77 o 
   4  14   6        8.32        7.91      1.14 o 
   5  14   6        6.00        8.56      2.28 o 
  -4  15   6        0.10        0.10      0.95 o 
  -3  15   6        0.92        0.15      0.80 o 
  -2  15   6      158.14      169.41      3.79 o 
  -1  15   6       10.34        8.21      1.17 o 
   0  15   6        0.32        0.33      0.72 o 
   1  15   6      133.96      148.97      4.01 o 
   2  15   6       35.66       43.53      2.78 o 
   3  15   6       13.85       16.35      1.41 o 
   4  15   6        0.38        0.06      0.95 o 
  -4  16   6        7.56        9.88      1.40 o 
  -3  16   6        8.73       10.01      1.19 o 
  -2  16   6       88.33       86.96      2.75 o 
  -1  16   6       71.61       70.90      3.43 o 
   0  16   6      113.68      117.50      3.32 o 
   1  16   6        1.62        1.10      0.95 o 
   2  16   6        4.67        5.02      1.64 o 
   3  16   6        0.05       -0.77      0.93 o 
   4  16   6       13.93       18.73      2.25 o 
  -3  17   6        1.86        3.18      1.07 o 
  -2  17   6        9.85        7.33      1.20 o 
  -1  17   6        0.70        1.19      1.02 o 
   0  17   6        1.33        1.70      0.85 o 
   1  17   6        2.50        3.80      1.45 o 
   2  17   6       13.75       15.30      1.71 o 
   3  17   6      120.32      140.50      4.26 o 
  -2  18   6        5.43        4.95      1.14 o 
  -1  18   6        4.00        3.53      1.21 o 
   0  18   6       21.08       23.56      1.90 o 
   1  18   6        7.39        7.42      1.37 o 
  -7   0   7        0.59        1.33      1.17 o 
  -5   0   7      214.80      208.17      4.49 o 
  -3   0   7      100.59      109.32      3.09 o 
  -1   0   7       29.33       31.53      1.27 o 
   1   0   7       19.71       25.44      1.15 o 
   3   0   7      728.67      727.21     17.55 o 
   5   0   7       10.66       12.13      1.58 o 
   7   0   7        4.93        8.13      3.21 o 
  -7   1   7        5.11        5.75      1.00 o 
  -6   1   7        0.01       -0.53      0.51 o 
  -5   1   7       30.62       28.87      1.14 o 
  -4   1   7      151.87      155.11      2.45 o 
  -3   1   7        0.12       -0.62      0.41 o 
  -2   1   7      234.94      225.03      2.93 o 
  -1   1   7       77.88       79.39      1.30 o 
   0   1   7      631.97      643.18      5.06 o 
   1   1   7       19.22       12.50      0.63 o 
   2   1   7        9.54        6.85      0.98 o 
   3   1   7      387.44      357.33     10.10 o 
   4   1   7       49.39       49.25      2.01 o 
   5   1   7       42.26       45.77      2.03 o 
   6   1   7       44.93       45.24      1.94 o 
   7   1   7        0.02       -1.33      1.44 o 
  -7   2   7       11.84       13.38      1.24 o 
  -6   2   7        0.82       -0.14      0.56 o 
  -5   2   7       13.82       14.87      1.11 o 
  -4   2   7       45.22       50.37      1.40 o 
  -3   2   7      137.09      145.74      2.27 o 
  -2   2   7      484.43      506.16      4.82 o 
  -1   2   7      472.40      503.34      3.86 o 
   0   2   7        6.17        6.92      0.41 o 
   1   2   7      115.29      120.32      1.58 o 
   2   2   7      660.44      675.41      8.16 o 
   3   2   7       50.57       50.59      1.95 o 
   4   2   7       89.29       86.27      2.63 o 
   5   2   7      242.79      241.41      4.98 o 
   6   2   7        8.55        8.04      1.17 o 
   7   2   7        7.29        7.08      2.22 o 
  -7   3   7        4.18        3.19      0.95 o 
  -6   3   7        6.38        6.45      0.82 o 
  -5   3   7       63.96       71.46      1.76 o 
  -4   3   7        3.15        4.90      0.64 o 
  -3   3   7      788.74      828.85      7.31 o 
  -2   3   7        0.00       -0.48      0.39 o 
  -1   3   7      125.71      136.85      1.59 o 
   0   3   7      102.75      120.81      1.39 o 
   1   3   7        1.35        3.84      0.69 o 
   2   3   7       82.85       78.49      1.89 o 
   3   3   7      138.76      154.21      3.60 o 
   4   3   7       68.98       71.69      2.44 o 
   5   3   7     1105.14     1077.39     14.97 o 
   6   3   7       44.22       48.92      2.22 o 
   7   3   7      405.77      390.54     15.63 o 
  -7   4   7        1.45       -0.22      0.89 o 
  -6   4   7       17.61       16.11      1.08 o 
  -5   4   7        0.09       -0.45      0.51 o 
  -4   4   7       38.95       38.88      1.29 o 
  -3   4   7      667.43      676.47      6.26 o 
  -2   4   7      606.66      639.78      5.79 o 
  -1   4   7     1320.36     1408.79      9.20 o 
   0   4   7       81.12       88.40      1.21 o 
   1   4   7      132.73      144.02      2.38 o 
   2   4   7      249.46      258.86      4.04 o 
   3   4   7       46.45       48.53      1.54 o 
   4   4   7       18.87       20.14      1.43 o 
   5   4   7      363.49      360.95      6.62 o 
   6   4   7       16.02       16.07      1.53 o 
   7   4   7       14.65       11.27      3.50 o 
  -7   5   7        0.04        0.51      0.92 o 
  -6   5   7        0.15       -0.37      0.61 o 
  -5   5   7        0.01        0.00      0.52 o 
  -4   5   7      153.70      151.28      2.49 o 
  -3   5   7       19.77       23.15      1.14 o 
  -2   5   7      472.51      482.20      4.70 o 
  -1   5   7      329.22      363.09      3.22 o 
   0   5   7       13.26       12.96      0.54 o 
   1   5   7      350.49      361.26      4.50 o 
   2   5   7        8.52        7.96      0.76 o 
   3   5   7        0.91        0.17      0.50 o 
   4   5   7       58.34       52.88      2.72 o 
   5   5   7       23.67       23.83      3.26 o 
   6   5   7       37.01       40.53      4.78 o 
   7   5   7       30.70       38.96      5.00 o 
  -7   6   7        0.03        0.16      0.97 o 
  -6   6   7        1.94        2.61      0.75 o 
  -5   6   7       36.32       35.38      1.35 o 
  -4   6   7       53.71       59.41      1.58 o 
  -3   6   7      168.55      177.43      2.60 o 
  -2   6   7     1231.33     1257.35     10.11 o 
  -1   6   7      311.07      348.47      3.33 o 
   0   6   7       22.86       25.27      0.76 o 
   1   6   7       19.51       12.18      1.04 o 
   2   6   7       31.55       44.26      1.30 o 
   3   6   7      285.48      282.47      4.49 o 
   4   6   7       25.43       26.30      2.56 o 
   5   6   7       60.34       51.61      2.32 o 
   6   6   7       25.67       25.33      4.00 o 
  -7   7   7       15.91       14.50      1.51 o 
  -6   7   7        2.51        1.79      0.99 o 
  -5   7   7        5.90        8.19      0.87 o 
  -4   7   7        6.60        6.28      0.75 o 
  -3   7   7       93.01       89.09      1.81 o 
  -2   7   7       23.33       25.63      0.97 o 
  -1   7   7       15.77       15.44      0.74 o 
   0   7   7      150.21      157.72      2.05 o 
   1   7   7      131.31      142.38      3.08 o 
   2   7   7       21.39       21.88      1.01 o 
   3   7   7        0.26        0.41      0.55 o 
   4   7   7       39.77       34.69      1.93 o 
   5   7   7      121.23      111.71      3.45 o 
   6   7   7        0.04       -0.57      1.86 o 
  -7   8   7       20.67       24.48      1.79 o 
  -6   8   7        0.38        0.37      0.84 o 
  -5   8   7       14.28       16.28      1.10 o 
  -4   8   7       91.72       87.22      1.95 o 
  -3   8   7      143.57      137.82      2.31 o 
  -2   8   7        8.12        8.24      0.71 o 
  -1   8   7       19.17       20.13      1.22 o 
   0   8   7        0.21        0.44      0.38 o 
   1   8   7       25.18       18.08      0.97 o 
   2   8   7        0.05       -0.10      0.45 o 
   3   8   7        0.03        0.27      0.64 o 
   4   8   7       67.27       68.86      2.16 o 
   5   8   7        0.12       -1.04      0.83 o 
   6   8   7       10.88       11.77      3.21 o 
  -6   9   7        1.03        2.03      0.95 o 
  -5   9   7      196.85      205.75      3.30 o 
  -4   9   7        3.15        3.43      0.73 o 
  -3   9   7        2.18        1.88      0.85 o 
  -2   9   7        0.39        0.20      0.48 o 
  -1   9   7        0.65        1.20      0.49 o 
   0   9   7       29.41       33.91      1.25 o 
   1   9   7      277.36      280.31      4.51 o 
   2   9   7      141.61      132.57      2.59 o 
   3   9   7      151.75      169.84      3.52 o 
   4   9   7       81.44       83.42      2.47 o 
   5   9   7       43.09       43.75      2.36 o 
   6   9   7        6.09        3.28      2.43 o 
  -6  10   7       14.04       16.97      1.64 o 
  -5  10   7      573.36      633.40      6.69 o 
  -4  10   7        5.02        5.30      0.95 o 
  -3  10   7      326.78      330.26      4.88 o 
  -2  10   7       12.63       11.99      0.96 o 
  -1  10   7       46.93       45.87      2.46 o 
   0  10   7       12.37       13.81      1.45 o 
   1  10   7       43.95       48.56      1.80 o 
   2  10   7      298.17      293.52      4.33 o 
   3  10   7       48.78       49.24      2.07 o 
   4  10   7       54.94       58.39      2.34 o 
   5  10   7        8.92       11.10      1.92 o 
  -6  11   7        5.68        7.25      1.34 o 
  -5  11   7      109.36      112.02      2.94 o 
  -4  11   7       14.78       18.28      1.31 o 
  -3  11   7       10.36       10.10      1.08 o 
  -2  11   7        0.70       -0.23      0.69 o 
  -1  11   7        0.28        0.24      0.86 o 
   0  11   7      288.96      287.50      4.57 o 
   1  11   7       16.88       21.56      2.85 o 
   2  11   7        9.10        9.17      0.93 o 
   3  11   7        8.42        8.99      1.11 o 
   4  11   7       18.00       17.20      1.45 o 
   5  11   7        0.05        3.21      2.28 o 
  -5  12   7        4.36        4.67      1.32 o 
  -4  12   7        0.08        2.44      0.87 o 
  -3  12   7      441.85      441.57      7.58 o 
  -2  12   7      338.14      363.18      5.30 o 
  -1  12   7      119.43      115.59      2.83 o 
   0  12   7     1506.47     1531.02     45.92 o 
   1  12   7       35.20       27.96      1.54 o 
   2  12   7      171.81      184.76      3.80 o 
   3  12   7       53.75       55.44      1.88 o 
   4  12   7       88.66       83.95      3.73 o 
   5  12   7       96.86       99.16      4.23 o 
  -5  13   7        7.93        6.18      1.40 o 
  -4  13   7        4.94        6.11      1.23 o 
  -3  13   7      119.87      121.06      3.12 o 
  -2  13   7       52.00       58.96      2.57 o 
  -1  13   7       37.34       40.14      2.21 o 
   0  13   7     1015.05     1019.65     17.66 o 
   1  13   7        0.87       -0.28      0.75 o 
   2  13   7       13.78       16.24      1.33 o 
   3  13   7        0.55        1.07      0.82 o 
   4  13   7       19.13       21.38      1.90 o 
   5  13   7        1.54        0.86      1.78 o 
  -4  14   7       25.13       27.13      2.70 o 
  -3  14   7       74.18       77.45      2.46 o 
  -2  14   7      184.70      202.60      4.24 o 
  -1  14   7       58.80       69.43      3.78 o 
   0  14   7        8.70        9.17      1.06 o 
   1  14   7        4.75        4.20      1.09 o 
   2  14   7        9.35       10.21      1.16 o 
   3  14   7        2.81        4.38      0.99 o 
   4  14   7       11.26       13.91      2.03 o 
  -4  15   7        9.33        6.58      1.34 o 
  -3  15   7       55.32       59.18      2.27 o 
  -2  15   7      253.20      268.45      5.06 o 
  -1  15   7       11.87        8.91      1.39 o 
   0  15   7        7.67        6.09      1.12 o 
   1  15   7        0.10       -0.22      0.85 o 
   2  15   7        2.35        0.79      1.78 o 
   3  15   7       12.24       12.54      1.36 o 
   4  15   7        2.02        3.00      2.00 o 
  -3  16   7        4.69        5.70      1.87 o 
  -2  16   7       52.59       52.41      3.79 o 
  -1  16   7        5.04        2.67      1.13 o 
   0  16   7        8.58        7.52      1.78 o 
   1  16   7       31.80       29.38      2.02 o 
   2  16   7        0.01       -0.58      0.93 o 
   3  16   7        4.15        3.22      1.75 o 
  -2  17   7       40.88       52.43      4.35 o 
  -1  17   7        9.78       10.12      1.50 o 
   0  17   7        3.88        3.06      1.54 o 
   1  17   7       15.51       16.36      1.74 o 
   2  17   7        0.40        2.58      1.16 o 
  -6   0   8       82.74       75.82      2.56 o 
  -4   0   8       19.45       19.00      1.43 o 
  -2   0   8      318.62      334.31      6.04 o 
   0   0   8      349.52      343.51      4.87 o 
   2   0   8       70.15       84.27      4.28 o 
   4   0   8      139.05      128.66      5.71 o 
   6   0   8       26.37       26.12      4.28 o 
  -7   1   8        2.22        1.28      0.90 o 
  -6   1   8        4.40        4.10      0.72 o 
  -5   1   8      129.27      132.95      2.37 o 
  -4   1   8       11.02       10.00      0.82 o 
  -3   1   8      130.27      127.93      2.35 o 
  -2   1   8        0.56        0.50      0.43 o 
  -1   1   8        8.15        7.11      0.49 o 
   0   1   8       16.40       14.99      0.61 o 
   1   1   8      214.07      218.46      4.10 o 
   2   1   8       70.58       75.31      2.90 o 
   3   1   8     1777.99     1725.58     22.21 o 
   4   1   8       43.67       46.26      3.50 o 
   5   1   8      370.38      357.48      6.70 o 
   6   1   8        1.38        0.45      2.11 o 
  -7   2   8       11.03        7.88      1.27 o 
  -6   2   8        0.00        0.01      0.60 o 
  -5   2   8      152.11      151.14      2.94 o 
  -4   2   8       63.64       62.44      1.64 o 
  -3   2   8       28.80       27.46      1.08 o 
  -2   2   8       89.05       93.19      1.74 o 
  -1   2   8       20.81       24.32      0.81 o 
   0   2   8        1.08        1.31      0.29 o 
   1   2   8        7.44        6.37      1.00 o 
   2   2   8        4.31        4.52      0.86 o 
   3   2   8      743.97      712.58     10.68 o 
   4   2   8        4.96        7.18      1.42 o 
   5   2   8      357.66      357.64      6.74 o 
   6   2   8        2.24        0.71      2.00 o 
  -7   3   8        1.87        0.50      0.87 o 
  -6   3   8        5.55        5.55      0.82 o 
  -5   3   8        8.01        6.59      0.82 o 
  -4   3   8        0.12       -0.70      0.49 o 
  -3   3   8        5.07        5.50      0.67 o 
  -2   3   8       13.04       13.87      0.78 o 
  -1   3   8       15.53       18.46      0.77 o 
   0   3   8      341.43      367.95      3.05 o 
   1   3   8       26.90       24.67      1.33 o 
   2   3   8      263.65      250.78      6.18 o 
   3   3   8      145.63      144.72      3.70 o 
   4   3   8      446.38      441.69      7.67 o 
   5   3   8       49.48       50.52      3.11 o 
   6   3   8        7.39       14.06      3.50 o 
  -7   4   8        0.16        1.18      0.90 o 
  -6   4   8        2.88        2.03      1.07 o 
  -5   4   8       18.25       15.33      1.03 o 
  -4   4   8      150.09      152.23      2.57 o 
  -3   4   8      465.35      486.37      5.04 o 
  -2   4   8      302.34      317.53      3.63 o 
  -1   4   8        7.79        9.53      0.62 o 
   0   4   8      138.76      139.96      1.82 o 
   1   4   8        6.39        7.14      1.02 o 
   2   4   8        5.28        3.63      0.68 o 
   3   4   8       81.06       82.17      2.72 o 
   4   4   8        5.27        6.06      1.12 o 
   5   4   8      459.81      487.96      8.45 o 
   6   4   8        0.06       -0.21      1.86 o 
  -7   5   8        2.91        3.41      1.15 o 
  -6   5   8        0.00       -1.16      0.78 o 
  -5   5   8       10.80       10.09      0.94 o 
  -4   5   8        8.97        9.79      0.87 o 
  -3   5   8       90.41       93.23      1.91 o 
  -2   5   8      294.01      302.92      3.74 o 
  -1   5   8       36.42       37.60      1.06 o 
   0   5   8        4.17        4.96      0.57 o 
   1   5   8        0.14        0.52      0.42 o 
   2   5   8       12.53       13.31      0.98 o 
   3   5   8        0.06        1.10      0.77 o 
   4   5   8        4.34        4.47      1.05 o 
   5   5   8     1016.41      926.66     13.74 o 
   6   5   8       44.80       36.89      4.78 o 
  -7   6   8        3.01        4.15      1.22 o 
  -6   6   8       24.61       23.35      1.78 o 
  -5   6   8       36.50       40.35      1.52 o 
  -4   6   8       77.24       73.67      1.82 o 
  -3   6   8       37.37       34.08      1.22 o 
  -2   6   8        0.74        0.89      0.52 o 
  -1   6   8      261.01      276.15      3.22 o 
   0   6   8      201.55      208.59      3.30 o 
   1   6   8       12.01        9.09      0.95 o 
   2   6   8        3.76        4.46      0.72 o 
   3   6   8       20.09       21.64      1.56 o 
   4   6   8       32.44       35.16      2.49 o 
   5   6   8        0.12        1.74      1.18 o 
   6   6   8        2.92        3.14      2.43 o 
  -6   7   8       10.00        9.10      1.30 o 
  -5   7   8       26.50       24.21      1.29 o 
  -4   7   8      107.64      110.53      3.13 o 
  -3   7   8        0.47        0.12      0.50 o 
  -2   7   8        8.77        8.73      0.65 o 
  -1   7   8       49.33       46.50      1.27 o 
   0   7   8       99.88       99.94      2.42 o 
   1   7   8        4.19        3.62      0.74 o 
   2   7   8        7.93        5.81      0.84 o 
   3   7   8       63.83       52.22      1.85 o 
   4   7   8       16.76       11.13      1.38 o 
   5   7   8        5.03        3.89      1.13 o 
   6   7   8        0.82       -2.00      1.86 o 
  -6   8   8        0.14       -1.36      0.91 o 
  -5   8   8        4.44        5.47      1.32 o 
  -4   8   8        8.64        5.68      0.82 o 
  -3   8   8        1.04        0.66      0.55 o 
  -2   8   8       18.00       18.30      1.06 o 
  -1   8   8        7.34        7.86      0.71 o 
   0   8   8        5.00        4.26      0.84 o 
   1   8   8        6.23       14.36      1.07 o 
   2   8   8      104.17      111.13      2.75 o 
   3   8   8      162.31      140.66      3.17 o 
   4   8   8       72.93       71.26      3.07 o 
   5   8   8        6.30        5.78      1.66 o 
   6   8   8        0.03       -0.43      2.00 o 
  -6   9   8       18.37       21.30      1.66 o 
  -5   9   8       83.27       82.40      3.57 o 
  -4   9   8        0.94        0.37      0.66 o 
  -3   9   8       24.08       25.69      1.24 o 
  -2   9   8       45.72       44.26      1.53 o 
  -1   9   8       58.20       50.63      3.05 o 
   0   9   8        4.70        4.12      0.87 o 
   1   9   8       94.11       82.73      2.66 o 
   2   9   8      319.20      289.03      4.96 o 
   3   9   8       25.74       25.76      1.62 o 
   4   9   8        1.61        0.97      1.00 o 
   5   9   8        6.45        3.85      2.43 o 
  -6  10   8        6.70        8.21      1.29 o 
  -5  10   8      140.69      156.29      3.50 o 
  -4  10   8       36.24       41.82      1.65 o 
  -3  10   8        1.47        1.57      0.70 o 
  -2  10   8       71.27       73.15      2.44 o 
  -1  10   8      135.61      137.17      3.84 o 
   0  10   8       68.89       63.77      2.36 o 
   1  10   8      134.37      123.11      3.50 o 
   2  10   8       45.23       32.79      1.69 o 
   3  10   8       33.31       33.10      1.73 o 
   4  10   8       94.19       87.94      3.33 o 
   5  10   8        2.95        1.28      2.21 o 
  -5  11   8      352.56      370.03      6.51 o 
  -4  11   8       16.15       14.41      1.31 o 
  -3  11   8      242.03      248.13      4.03 o 
  -2  11   8       89.97       87.20      2.95 o 
  -1  11   8       45.66       42.69      2.85 o 
   0  11   8      111.80      100.80      3.86 o 
   1  11   8        8.90        9.16      1.76 o 
   2  11   8       79.99       71.78      2.30 o 
   3  11   8      511.50      477.96      7.34 o 
   4  11   8        1.83        0.64      1.11 o 
   5  11   8       48.69       42.96      5.00 o 
  -5  12   8      101.96      107.74      3.67 o 
  -4  12   8        0.88        1.78      1.17 o 
  -3  12   8       18.73       13.75      1.32 o 
  -2  12   8       69.82       75.65      2.64 o 
  -1  12   8      128.58      124.90      4.24 o 
   0  12   8       82.95       90.03      4.71 o 
   1  12   8       10.10       10.85      1.90 o 
   2  12   8       42.99       42.77      1.90 o 
   3  12   8       60.69       55.61      2.61 o 
   4  12   8        3.17        2.04      1.15 o 
  -4  13   8       97.13      108.41      3.44 o 
  -3  13   8      121.72      124.18      3.11 o 
  -2  13   8      705.04      730.40     13.88 o 
  -1  13   8        0.46        0.97      0.94 o 
   0  13   8      261.41      264.36      7.04 o 
   1  13   8       27.35       27.28      1.84 o 
   2  13   8       65.79       64.84      4.38 o 
   3  13   8       25.02       20.30      1.79 o 
   4  13   8       67.45       70.60      3.68 o 
  -4  14   8      164.80      181.33      6.19 o 
  -3  14   8       49.55       49.09      2.33 o 
  -2  14   8      803.69      843.98     13.16 o 
  -1  14   8        0.17       -1.34      0.89 o 
   0  14   8        2.75        3.18      1.43 o 
   1  14   8        1.84        2.45      1.03 o 
   2  14   8        2.30        2.06      1.03 o 
   3  14   8       32.91       37.14      2.33 o 
   4  14   8        0.49        0.61      1.35 o 
  -3  15   8       14.30       16.99      1.65 o 
  -2  15   8       20.27       21.44      3.91 o 
  -1  15   8       50.85       49.65      4.08 o 
   0  15   8        5.43        3.11      1.50 o 
   1  15   8        6.27        8.07      1.68 o 
   2  15   8        0.40        2.43      1.07 o 
   3  15   8       28.79       34.61      2.78 o 
  -2  16   8       15.82       13.93      2.05 o 
  -1  16   8        3.88        4.96      1.31 o 
   0  16   8       13.07       14.62      2.19 o 
   1  16   8       72.80       80.41      5.39 o 
   2  16   8       24.11       28.26      2.14 o 
   0  17   8        9.16       12.00      2.75 o 
  -7   0   9      140.81      146.94      4.55 o 
  -5   0   9       71.21       67.66      2.39 o 
  -3   0   9        0.62        1.13      0.75 o 
  -1   0   9        0.11       -0.27      0.52 o 
   1   0   9     5022.23     4895.03     99.19 o 
   3   0   9     1083.68     1053.39     25.05 o 
   5   0   9       26.66       18.55      2.14 o 
  -7   1   9        0.11       -0.47      0.93 o 
  -6   1   9       26.69       27.15      1.53 o 
  -5   1   9        1.90        0.75      0.67 o 
  -4   1   9        9.50        9.60      0.81 o 
  -3   1   9       15.22       20.52      1.09 o 
  -2   1   9        1.98        0.81      0.48 o 
  -1   1   9        0.06        0.31      0.42 o 
   0   1   9        4.75        6.47      1.47 o 
   1   1   9       44.27       29.53      2.12 o 
   2   1   9      171.16      159.41      6.64 o 
   3   1   9       11.25        8.21      1.32 o 
   4   1   9        0.11        0.84      0.92 o 
   5   1   9       47.82       52.41      2.65 o 
   6   1   9        6.01        2.84      1.71 o 
  -7   2   9        0.63       -0.86      0.87 o 
  -6   2   9        5.61        4.74      1.01 o 
  -5   2   9       50.38       52.19      1.74 o 
  -4   2   9       19.41       19.33      1.08 o 
  -3   2   9       30.51       32.87      1.22 o 
  -2   2   9        6.76        6.96      0.77 o 
  -1   2   9      266.50      271.03      3.14 o 
   0   2   9        9.78        8.40      0.84 o 
   1   2   9        1.08       -0.38      0.78 o 
   2   2   9      774.64      751.98     11.26 o 
   3   2   9      701.33      718.38     11.08 o 
   4   2   9      124.96      123.23      4.29 o 
   5   2   9       26.67       29.47      2.24 o 
   6   2   9       15.37       14.63      3.64 o 
  -7   3   9        8.33        6.66      1.20 o 
  -6   3   9        0.88        0.18      0.83 o 
  -5   3   9      101.13       95.00      2.20 o 
  -4   3   9        1.69        1.29      0.63 o 
  -3   3   9       18.07       16.93      0.96 o 
  -2   3   9        7.41        8.34      0.68 o 
  -1   3   9       47.21       47.24      1.22 o 
   0   3   9        2.20        1.85      0.76 o 
   1   3   9      414.78      434.45      6.21 o 
   2   3   9       22.30       25.08      1.67 o 
   3   3   9     1975.46     1853.27     24.04 o 
   4   3   9       26.27       30.45      1.96 o 
   5   3   9      276.07      256.62      5.70 o 
   6   3   9       62.19       54.37      5.78 o 
  -6   4   9        2.58        0.07      0.93 o 
  -5   4   9        2.86        1.74      0.71 o 
  -4   4   9       60.71       63.17      1.75 o 
  -3   4   9       46.42       44.93      1.40 o 
  -2   4   9       11.08       10.83      0.81 o 
  -1   4   9       88.10       98.51      1.74 o 
   0   4   9        3.83        1.75      1.22 o 
   1   4   9       19.60       25.76      1.33 o 
   2   4   9        1.53        0.16      1.09 o 
   3   4   9      333.38      347.36      6.67 o 
   4   4   9       88.54       99.72      3.33 o 
   5   4   9      146.30      124.37      3.84 o 
   6   4   9        0.26       -0.57      2.14 o 
  -6   5   9       15.19       15.41      1.52 o 
  -5   5   9        0.47        0.47      0.71 o 
  -4   5   9       58.65       57.22      1.69 o 
  -3   5   9       69.14       69.30      1.71 o 
  -2   5   9       22.78       21.10      1.04 o 
  -1   5   9       86.10       92.03      1.69 o 
   0   5   9       13.96       11.38      1.36 o 
   1   5   9       43.42       35.22      1.54 o 
   2   5   9       71.37       70.44      3.33 o 
   3   5   9      185.67      178.78      4.80 o 
   4   5   9        0.07        1.82      0.98 o 
   5   5   9        5.59        7.15      1.68 o 
   6   5   9       30.96       35.54      4.85 o 
  -6   6   9       21.90       21.65      1.87 o 
  -5   6   9       40.02       40.46      1.58 o 
  -4   6   9      171.16      167.80      2.83 o 
  -3   6   9        0.03        0.05      0.50 o 
  -2   6   9        2.40        2.00      0.53 o 
  -1   6   9       57.48       56.39      1.69 o 
   0   6   9        5.96        5.17      1.08 o 
   1   6   9      221.18      231.82      4.19 o 
   2   6   9       14.18       15.83      1.44 o 
   3   6   9      137.65      106.40      3.38 o 
   4   6   9        2.04        0.55      0.89 o 
   5   6   9       48.57       51.59      5.28 o 
   6   6   9       12.11        6.49      2.78 o 
  -6   7   9        1.34       -0.23      0.94 o 
  -5   7   9       52.21       51.19      1.92 o 
  -4   7   9       29.68       28.44      1.30 o 
  -3   7   9        0.46       -0.52      0.46 o 
  -2   7   9       46.46       45.67      1.40 o 
  -1   7   9       23.30       19.42      1.27 o 
   0   7   9      141.12      143.19      5.67 o 
   1   7   9       43.37       47.86      2.09 o 
   2   7   9        8.74        6.39      0.93 o 
   3   7   9      336.45      275.67      5.92 o 
   4   7   9        2.39        2.56      1.46 o 
   5   7   9       58.14       39.60      4.71 o 
  -6   8   9       13.92       10.33      1.42 o 
  -5   8   9        6.11        2.00      1.38 o 
  -4   8   9        3.38        3.44      0.76 o 
  -3   8   9       16.21       15.65      1.00 o 
  -2   8   9       10.94       10.43      0.93 o 
  -1   8   9       62.82       65.22      2.56 o 
   0   8   9       72.68       55.04      3.50 o 
   1   8   9        1.14       -0.35      0.71 o 
   2   8   9        0.83        1.13      0.74 o 
   3   8   9       15.88        9.39      2.78 o 
   4   8   9        1.31        1.62      1.02 o 
   5   8   9        3.98        2.35      2.35 o 
  -5   9   9       15.02       16.83      1.49 o 
  -4   9   9        1.54        1.60      0.70 o 
  -3   9   9        3.41        4.08      0.78 o 
  -2   9   9       83.69       86.87      2.13 o 
  -1   9   9        6.05        6.07      1.64 o 
   0   9   9      338.25      301.73      7.16 o 
   1   9   9       42.03       28.57      8.03 o 
   2   9   9      145.48      130.12      3.68 o 
   3   9   9      144.37      128.52      3.96 o 
   4   9   9        0.04       -0.84      0.90 o 
   5   9   9        2.53        0.50      1.93 o 
  -5  10   9       46.22       51.41      2.21 o 
  -4  10   9       21.66       21.15      1.34 o 
  -3  10   9        0.18        0.35      0.79 o 
  -2  10   9        2.28        2.10      0.90 o 
  -1  10   9       16.81       16.84      2.21 o 
   0  10   9        2.70        2.89      1.16 o 
   1  10   9      317.63      299.63      7.04 o 
   2  10   9       88.61       91.92      4.61 o 
   3  10   9       40.01       31.72      2.17 o 
   4  10   9        7.49        9.16      2.89 o 
   5  10   9       11.58        7.28      2.93 o 
  -5  11   9        7.64       10.78      1.48 o 
  -4  11   9        8.20        7.22      1.09 o 
  -3  11   9        0.64        0.41      0.86 o 
  -2  11   9       39.64       39.83      2.31 o 
  -1  11   9       38.13       32.02      2.68 o 
   0  11   9       63.45       62.65      3.20 o 
   1  11   9       38.19       31.85      2.32 o 
   2  11   9       14.58       10.59      1.44 o 
   3  11   9       22.52       20.96      1.81 o 
   4  11   9       26.87       25.90      2.70 o 
  -4  12   9       40.22       40.50      2.31 o 
  -3  12   9        1.09        0.75      0.93 o 
  -2  12   9       45.39       40.52      2.44 o 
  -1  12   9        1.67        0.56      1.15 o 
   0  12   9        2.23        1.68      1.36 o 
   1  12   9       59.08       55.98      3.05 o 
   2  12   9       15.87       12.96      1.83 o 
   3  12   9       24.24       21.21      1.82 o 
   4  12   9       76.20       90.05      6.64 o 
  -4  13   9        6.55        9.01      1.57 o 
  -3  13   9       66.35       72.59      2.95 o 
  -2  13   9      268.19      278.66      6.16 o 
  -1  13   9        9.28        9.53      2.75 o 
   0  13   9       14.01       15.89      2.93 o 
   1  13   9       27.75       28.18      2.40 o 
   2  13   9       11.25        9.35      1.72 o 
   3  13   9        0.84        0.28      1.75 o 
  -3  14   9        0.15        1.82      1.32 o 
  -2  14   9        4.89        8.51      1.48 o 
  -1  14   9        4.44        3.27      3.10 o 
   0  14   9       55.88       58.30      3.43 o 
   1  14   9        0.09       -0.56      1.03 o 
   2  14   9       30.10       31.64      6.56 o 
   3  14   9       76.95       91.81      4.24 o 
  -2  15   9        0.04        0.02      1.26 o 
  -1  15   9       54.62       61.66      3.83 o 
   0  15   9        7.11        7.65      1.74 o 
   1  15   9       10.14       10.38      1.89 o 
   2  15   9       32.63       43.25      5.10 o 
   0  16   9        0.70        1.14      1.49 o 
  -6   0  10        3.45        3.28      1.35 o 
  -4   0  10       11.17       10.19      1.31 o 
  -2   0  10       18.02       21.11      1.64 o 
   2   0  10       44.74       43.10      3.85 o 
   4   0  10        0.26       -0.27      1.08 o 
  -6   1  10        0.04       -1.14      0.76 o 
  -5   1  10       13.73       12.07      1.02 o 
  -4   1  10        2.08        2.07      0.67 o 
  -3   1  10        0.25       -0.04      0.50 o 
  -2   1  10        6.95        9.98      0.91 o 
  -1   1  10       91.65       90.44      2.28 o 
   1   1  10     2005.50     1999.10     25.57 o 
   2   1  10        4.50        4.90      1.14 o 
   3   1  10      451.07      443.00      8.03 o 
   4   1  10        2.39        2.05      1.02 o 
   5   1  10        3.04        2.57      2.35 o 
  -6   2  10       11.35       12.03      1.26 o 
  -5   2  10        3.17        1.35      0.71 o 
  -4   2  10       30.15       34.97      1.42 o 
  -3   2  10       22.30       21.58      1.68 o 
  -2   2  10       20.31       21.91      1.21 o 
  -1   2  10      288.74      312.85      5.16 o 
   1   2  10     1108.85     1136.40     17.65 o 
   2   2  10        0.03        1.84      0.95 o 
   3   2  10      179.16      165.00      4.36 o 
   4   2  10       10.79       11.18      1.49 o 
   5   2  10       94.89       90.34      6.85 o 
  -6   3  10        0.17       -1.17      0.78 o 
  -5   3  10        1.18        1.02      0.74 o 
  -4   3  10        3.65        3.99      0.78 o 
  -3   3  10        7.02        7.21      0.78 o 
  -2   3  10       38.80       36.20      1.66 o 
  -1   3  10       18.40       18.86      1.56 o 
   0   3  10       16.87       16.41      2.35 o 
   1   3  10       42.15       40.87      2.15 o 
   2   3  10       12.84       12.81      1.62 o 
   3   3  10      225.98      212.74      5.11 o 
   4   3  10       22.73       23.10      1.82 o 
   5   3  10       15.53       13.84      3.50 o 
  -6   4  10        9.72        8.86      1.39 o 
  -5   4  10       11.75       10.49      1.17 o 
  -4   4  10        2.19        2.19      0.72 o 
  -3   4  10       72.31       71.26      1.78 o 
  -2   4  10       10.19       10.81      0.88 o 
  -1   4  10       13.53       14.80      2.35 o 
   0   4  10        8.93        8.42      1.93 o 
   1   4  10       49.80       47.26      3.03 o 
   2   4  10      126.34      131.58      4.72 o 
   3   4  10       76.19       86.29      3.62 o 
   4   4  10      100.90       99.33      3.48 o 
   5   4  10       14.24       11.77      3.14 o 
  -6   5  10        0.07       -1.08      0.97 o 
  -5   5  10       29.45       33.46      1.85 o 
  -4   5  10        6.84        6.81      0.89 o 
  -3   5  10       11.00       11.98      0.94 o 
  -2   5  10       44.70       47.57      1.52 o 
  -1   5  10       85.16       79.64      3.46 o 
   0   5  10       48.52       46.53      3.64 o 
   1   5  10       74.72       61.81      3.08 o 
   2   5  10       50.43       54.10      2.50 o 
   3   5  10      250.45      207.82      5.06 o 
   4   5  10       29.35       24.44      1.93 o 
   5   5  10        9.87       13.20      3.35 o 
  -6   6  10       19.42       19.17      1.70 o 
  -5   6  10       22.90       21.79      1.71 o 
  -4   6  10        2.86        3.25      0.75 o 
  -3   6  10        4.87        5.53      0.78 o 
  -2   6  10       16.25       16.32      1.23 o 
  -1   6  10       50.06       56.79      3.03 o 
   0   6  10       77.91       68.79      4.35 o 
   1   6  10        1.17       -0.52      0.77 o 
   2   6  10       41.49       35.38      2.44 o 
   3   6  10      144.78       96.82      5.50 o 
   4   6  10        1.55       -0.11      0.94 o 
   5   6  10       67.85       56.66      5.78 o 
  -5   7  10        2.70        1.19      0.92 o 
  -4   7  10       10.80        9.81      1.06 o 
  -3   7  10       14.82       12.73      0.97 o 
  -2   7  10       61.92       57.55      2.27 o 
  -1   7  10       83.62       73.79      3.50 o 
   0   7  10        8.47        8.28      2.14 o 
   1   7  10        1.09        1.14      1.43 o 
   2   7  10        1.01        1.45      1.20 o 
   3   7  10        3.31        2.50      1.14 o 
   4   7  10        2.70        2.06      1.08 o 
   5   7  10       16.31       12.77      3.35 o 
  -5   8  10        0.04        0.24      0.93 o 
  -4   8  10       15.49       15.78      1.14 o 
  -3   8  10        0.68        0.84      0.67 o 
  -2   8  10       21.50       16.62      2.02 o 
  -1   8  10       95.59       89.93      3.86 o 
   0   8  10       13.26       16.27      2.50 o 
   1   8  10      786.41      678.05     17.91 o 
   2   8  10        1.20        3.30      1.36 o 
   3   8  10      164.11      155.63      4.48 o 
   4   8  10        0.80        2.11      1.41 o 
   5   8  10        3.70        5.92      2.78 o 
  -5   9  10        5.17        6.02      1.18 o 
  -4   9  10        1.90        2.29      1.25 o 
  -3   9  10        3.80        3.38      0.85 o 
  -2   9  10       19.05       24.17      2.52 o 
  -1   9  10       54.51       50.87      5.42 o 
   0   9  10      141.56      139.55      4.74 o 
   1   9  10       55.07       48.74      3.92 o 
   2   9  10        1.53        3.20      1.43 o 
   3   9  10        2.86        2.57      1.49 o 
   4   9  10        3.61        3.55      1.63 o 
  -4  10  10        5.51        6.73      1.19 o 
  -3  10  10        2.30        1.83      1.06 o 
  -2  10  10        0.00        0.46      1.31 o 
  -1  10  10       46.52       45.92      3.08 o 
   0  10  10       11.08        7.03      1.53 o 
   1  10  10       81.46       80.63      5.07 o 
   2  10  10       47.77       43.74      4.28 o 
   3  10  10        1.54        0.21      1.36 o 
   4  10  10       17.72       13.42      3.28 o 
  -4  11  10       11.91       12.07      1.47 o 
  -3  11  10       27.99       26.07      1.91 o 
  -2  11  10        0.43        0.17      1.25 o 
  -1  11  10        7.99        6.28      1.75 o 
   0  11  10       43.28       39.86      2.85 o 
   1  11  10      189.65      162.13      7.49 o 
   2  11  10       10.50       11.07      1.77 o 
   3  11  10        0.02        1.22      2.25 o 
   4  11  10       27.96       40.89      5.07 o 
  -3  12  10       18.19       17.52      1.98 o 
  -2  12  10       35.97       39.69      4.67 o 
  -1  12  10        0.20       -0.88      1.16 o 
   0  12  10        0.16        0.39      1.29 o 
   1  12  10       34.15       27.33      3.43 o 
   2  12  10        0.17       -1.07      1.36 o 
   3  12  10        0.55        1.57      2.28 o 
  -3  13  10        0.93        2.32      1.31 o 
  -2  13  10        0.16        0.86      1.46 o 
  -1  13  10        3.60        7.78      1.84 o 
   0  13  10       13.43       13.37      2.21 o 
   1  13  10        5.62        5.57      2.21 o 
   2  13  10       49.75       50.09      4.35 o 
  -2  14  10        5.06        2.14      1.74 o 
  -1  14  10       14.69       18.37      2.45 o 
   0  14  10        1.18        1.28      2.00 o 
   1  14  10        1.81        2.35      2.07 o 
  -5   0  11        5.16        5.15      1.40 o 
  -3   0  11      139.60      164.81      4.01 o 
   3   0  11      283.68      284.22      7.82 o 
   5   0  11        3.40        5.28      2.71 o 
  -5   1  11       12.01       14.22      1.25 o 
  -4   1  11        0.20        0.19      0.60 o 
  -3   1  11       38.80       42.82      1.45 o 
  -2   1  11        2.16        2.72      0.66 o 
   2   1  11        1.76        2.03      1.37 o 
   3   1  11      143.52      150.59      4.35 o 
   4   1  11       12.54       13.80      1.66 o 
   5   1  11       14.65       11.59      3.18 o 
  -5   2  11        0.24       -1.11      0.74 o 
  -4   2  11        0.45        0.55      0.66 o 
  -3   2  11       78.65       76.39      1.94 o 
  -2   2  11       34.60       32.32      1.72 o 
  -1   2  11        7.36        3.78      2.00 o 
   2   2  11       26.04       22.55      2.42 o 
   3   2  11       27.22       23.47      2.72 o 
   4   2  11       78.66       87.55      3.37 o 
   5   2  11        1.12        0.29      2.43 o 
  -5   3  11        1.33        1.24      0.92 o 
  -4   3  11        2.33        3.09      0.79 o 
  -3   3  11       79.29       87.41      2.07 o 
  -2   3  11        1.39        1.84      1.09 o 
  -1   3  11       90.99       82.20      5.21 o 
   2   3  11      100.63       90.89      3.25 o 
   3   3  11       28.40       31.87      2.14 o 
   4   3  11       14.99       13.39      1.65 o 
   5   3  11        1.26        4.57      2.50 o 
  -5   4  11       10.15       14.11      1.47 o 
  -4   4  11        8.86       10.58      1.03 o 
  -3   4  11        7.55        6.73      0.86 o 
  -2   4  11       34.94       35.34      2.75 o 
  -1   4  11       29.31       30.33      3.43 o 
   2   4  11      108.72       98.20      8.42 o 
   3   4  11      100.89       96.69      3.49 o 
   4   4  11        1.73       -0.29      0.97 o 
   5   4  11        0.05       -0.36      2.14 o 
  -5   5  11        9.18        8.71      1.29 o 
  -4   5  11        0.21        0.11      0.67 o 
  -3   5  11       16.35       18.16      1.13 o 
  -2   5  11        1.70        0.49      1.28 o 
  -1   5  11        1.56        0.21      1.50 o 
   2   5  11       12.22       14.00      1.97 o 
   3   5  11      114.17      120.39      4.49 o 
   4   5  11       32.75       35.54      2.94 o 
   5   5  11       29.62       34.32      4.85 o 
  -5   6  11        1.13       -0.12      0.91 o 
  -4   6  11       11.72       11.99      1.07 o 
  -3   6  11       42.99       47.67      2.79 o 
  -2   6  11        1.84       -0.13      2.32 o 
  -1   6  11       15.62       13.56      2.64 o 
   0   6  11       20.45       16.63      2.71 o 
   2   6  11        1.42        0.42      1.25 o 
   3   6  11       15.32       17.74      1.81 o 
   4   6  11        3.22        2.90      2.46 o 
  -5   7  11        0.03        0.15      0.95 o 
  -4   7  11        6.06        6.22      1.00 o 
  -3   7  11       30.38       30.79      1.94 o 
  -2   7  11       27.40       27.60      5.17 o 
  -1   7  11       16.93       12.70      2.78 o 
   0   7  11       14.38       16.06      2.78 o 
   3   7  11       15.49        9.85      1.97 o 
   4   7  11        4.10       -0.93      1.93 o 
  -4   8  11        2.51        2.05      0.94 o 
  -3   8  11        8.91       10.92      1.83 o 
  -2   8  11      142.20      142.21      5.50 o 
  -1   8  11       20.96       22.72      2.96 o 
   0   8  11        6.28        5.57      2.07 o 
   3   8  11       31.94       25.22      4.42 o 
   4   8  11        6.23       13.91      3.43 o 
  -4   9  11        5.09        4.91      1.06 o 
  -3   9  11       21.39       26.50      2.20 o 
  -2   9  11       49.89       49.88      3.48 o 
  -1   9  11       48.35       43.33      3.07 o 
   0   9  11       48.68       45.81      4.28 o 
   3   9  11        6.00        7.94      3.53 o 
   4   9  11       29.96       29.90      4.35 o 
  -4  10  11        0.07        0.28      1.30 o 
  -3  10  11        7.01       11.33      1.75 o 
  -2  10  11        0.06       -0.57      1.29 o 
  -1  10  11      302.54      283.47      7.84 o 
   0  10  11       38.15       28.26      3.64 o 
   1  10  11        0.19        0.43      1.71 o 
   3  10  11       13.27       17.98      3.57 o 
  -3  11  11       12.85       16.07      2.65 o 
  -2  11  11        1.41       -0.60      1.35 o 
  -1  11  11        6.56        8.31      2.46 o 
   0  11  11        5.25       10.35      2.57 o 
   1  11  11       10.40       10.99      2.71 o 
   3  11  11        0.57       -1.14      2.14 o 
  -2  12  11        4.90        5.48      1.93 o 
  -1  12  11       17.33       21.07      2.60 o 
   0  12  11        3.36        3.85      2.28 o 
   1  12  11        2.71        2.21      2.00 o 
  -1  13  11       10.79       11.16      2.85 o 
   0  13  11        3.53        7.92      2.71 o 
   1  13  11        2.82        3.92      2.35 o 
  -4   0  12       26.78       29.86      1.91 o 
   2   0  12       20.62       22.26      3.50 o 
   4   0  12       53.66       66.72      5.99 o 
  -5   1  12        0.44        1.19      0.90 o 
  -4   1  12        0.70        1.20      0.76 o 
  -3   1  12       49.47       55.36      1.88 o 
   2   1  12       42.52       46.03      4.64 o 
   3   1  12        2.72        4.68      1.44 o 
   4   1  12        0.14        1.72      1.63 o 
  -5   2  12       14.03       15.78      1.48 o 
  -4   2  12        2.56        3.19      0.85 o 
  -3   2  12      668.49      725.73      7.33 o 
  -2   2  12        4.26       -1.57      2.07 o 
   3   2  12        2.43        0.11      1.05 o 
   4   2  12        9.73       10.78      3.14 o 
  -5   3  12        0.19       -0.81      0.89 o 
  -4   3  12        1.90        2.52      0.84 o 
  -3   3  12       45.79       41.21      3.09 o 
  -2   3  12       10.41        7.35      2.78 o 
   3   3  12        0.01       -0.77      1.21 o 
   4   3  12       42.66       42.17      5.00 o 
  -4   4  12        3.26        1.56      0.94 o 
  -3   4  12       17.34       18.71      3.85 o 
  -2   4  12       11.68       12.92      3.14 o 
   3   4  12       34.08       54.20      3.49 o 
   4   4  12        0.05        1.78      2.35 o 
  -4   5  12        4.18        3.28      1.08 o 
  -3   5  12        1.31        2.35      2.43 o 
  -2   5  12        0.88        0.00      2.07 o 
   3   5  12       62.33       67.13      3.83 o 
   4   5  12        1.71        3.14      2.21 o 
  -4   6  12       27.80       32.64      2.01 o 
  -3   6  12        1.78        0.66      1.58 o 
  -2   6  12        0.24        0.07      2.00 o 
  -1   6  12       18.57       22.55      3.35 o 
   3   6  12       29.38       22.34      3.64 o 
   4   6  12       48.31       60.51      5.78 o 
  -4   7  12       27.73       26.51      2.94 o 
  -3   7  12       92.28       97.35      4.94 o 
  -2   7  12        0.27        0.37      1.40 o 
  -1   7  12       38.99       42.53      4.50 o 
  -3   8  12       93.07       95.01     12.81 o 
  -2   8  12        0.19       -0.04      1.43 o 
  -1   8  12      224.04      207.08      9.49 o 
  -3   9  12        1.54        2.68      1.78 o 
  -2   9  12       15.26       16.93      2.50 o 
  -1   9  12      181.56      168.69      8.56 o 
  -2  10  12        2.11        4.65      2.11 o 
  -1  10  12        0.01       -0.07      1.93 o 
   0  10  12        5.63        6.71      2.57 o 
  -1  11  12        2.30       -0.93      1.71 o 
   0  11  12       22.76       25.55      3.85 o 
   3   0  13        2.60        3.43      2.50 o 
  -4   1  13        7.31        8.55      1.18 o 
   3   1  13        3.45        4.19      1.81 o 
  -4   2  13        6.81        5.83      1.15 o 
  -3   2  13       38.08       42.39      5.21 o 
  -4   3  13        0.00       -1.28      1.19 o 
  -3   3  13        3.51        2.93      2.93 o 
  -3   4  13        9.12        3.50      2.78 o 
  -3   5  13        0.13       -2.00      2.07 o 
  -3   6  13       36.75       34.11      4.71 o 
  -2   6  13       15.88       22.62      3.85 o 
  -2   7  13        1.14        4.00      2.50 o 
  -2   8  13        0.66        1.57      2.43 o 
                                                 
